# Supplementary material for: Regioselective, catalytic 1,1-difluorination of enynes
Source: Nat Chem. 2023 Oct 16;15(11):1515–22. doi: 10.1038/s41557-023-01344-5 (PMC10624631; doi:10.1038/s41557-023-01344-5)
Supplement: Supplementary file 2 — Computational data. [file 41557_2023_1344_MOESM2_ESM.zip]

Archive with 17 entries (17 files):
- DFT-optimized_structures/1.xyz
- DFT-optimized_structures/info.txt
- DFT-optimized_structures/INT1pyr.xyz
- DFT-optimized_structures/INT1.xyz
- DFT-optimized_structures/INT2cat.xyz
- DFT-optimized_structures/INT2pyr.xyz
- DFT-optimized_structures/INT2.xyz
- DFT-optimized_structures/INT3apyr.xyz
- DFT-optimized_structures/INT3a.xyz
- DFT-optimized_structures/INT3bpyr.xyz
- DFT-optimized_structures/INT3b.xyz
- DFT-optimized_structures/INT3cat.xyz
- DFT-optimized_structures/PhIF2.xyz
- DFT-optimized_structures/[PhIF]-.xyz
- DFT-optimized_structures/PhI.xyz
- DFT-optimized_structures/PYR.xyz
- DFT-optimized_structures/S1.xyz
