# Supplementary material for: Regioselective, catalytic 1,1-difluorination of enynes
Source: Nat Chem. 2023 Oct 16;15(11):1515–22. doi: 10.1038/s41557-023-01344-5 (PMC10624631; doi:10.1038/s41557-023-01344-5)
Supplement: Supplementary file 2 — Computational data. [file 41557_2023_1344_MOESM2_ESM.zip › DFT-optimized_structures/1.xyz]

25
1 (003c1/opt)
H    -0.6084776   -2.6062933    0.5547048 
C     0.2474046   -2.0410816    0.9076991 
C     0.5531630   -0.8040878    0.3035045 
C    -0.2493369   -0.2957951   -0.7526732 
C     1.6673688   -0.0707654    0.7623683 
H     1.9037801    0.8793202    0.2953786 
C     2.4530259   -0.5568475    1.7974424 
H     3.3126784   -0.0100714    2.1658838 
C     2.1222448   -1.7818933    2.3726831 
N     2.9555685   -2.3014805    3.4752752 
C     1.0306867   -2.5327683    1.9420439 
H     0.8143638   -3.4803240    2.4206149 
O     3.9147824   -1.6143539    3.8392423 
O     2.6411038   -3.3906298    3.9651430 
C    -0.9253208    0.1504153   -1.6549993 
C    -1.9338755    2.2371432   -2.5755145 
C    -1.7301733    0.7198699   -2.7238101 
H    -1.9686533    2.4091494   -0.4421109 
H    -2.6642278    3.7998189   -1.3206293 
C    -2.5802518    2.7112059   -1.2953930 
H    -3.5766160    2.2722789   -1.1976007 
H    -1.2526603    0.5543556   -3.6971720 
H    -2.7195410    0.2485740   -2.7556227 
F    -2.7008770    2.6438053   -3.6591572 
F    -0.7061597    2.8604555   -2.7273010 
