# Supplementary material for: Regioselective, catalytic 1,1-difluorination of enynes
Source: Nat Chem. 2023 Oct 16;15(11):1515–22. doi: 10.1038/s41557-023-01344-5 (PMC10624631; doi:10.1038/s41557-023-01344-5)
Supplement: Supplementary file 2 — Computational data. [file 41557_2023_1344_MOESM2_ESM.zip › DFT-optimized_structures/INT1pyr.xyz]

35
INT1pyr (019c1/opt)
H    -2.3474063    0.2230923    2.4337774 
C    -1.5658519    0.9749358    2.4554005 
C    -0.7973261    1.2162278    1.2990878 
C    -1.0321584    0.4671952    0.1140695 
C     0.2091088    2.2031092    1.3183799 
H     0.7864175    2.3971938    0.4205835 
C     0.4473872    2.9325902    2.4754844 
H     1.2098751    3.7012019    2.5207627 
C    -0.3223748    2.6643654    3.6033303 
N    -0.0605296    3.4381845    4.8464787 
C    -1.3265926    1.7013950    3.6145352 
H    -1.9011470    1.5397629    4.5189512 
O     0.8421152    4.2743577    4.8059955 
O    -0.7629172    3.1826713    5.8241023 
C    -1.2290820   -0.1678118   -0.9018198 
C    -1.4471623   -0.9443974   -2.1110452 
C    -0.6140648   -2.2519656   -2.0962626 
H    -3.0162921   -1.8190189   -3.3099580 
H    -3.3428769   -1.8265151   -1.5530321 
C    -2.9180326   -1.2516858   -2.3804835 
H    -3.4643489   -0.3114837   -2.4723577 
H    -0.7110165   -2.7538703   -3.0599949 
H    -0.9548716   -2.9125693   -1.2983256 
F    -0.9398082   -0.2052700   -3.2202276 
H     1.1386164   -1.6983500   -3.9060779 
C     1.6026543   -1.6305406   -2.9307448 
C     2.9121514   -1.2362235   -2.7332853 
N     0.8165679   -1.9516194   -1.8725471 
C     1.2847760   -1.8750190   -0.6012715 
C     3.4161248   -1.1605552   -1.4337006 
C     2.5891196   -1.4851480   -0.3588091 
H     3.5239367   -0.9922768   -3.5938842 
H     0.5870947   -2.1435715    0.1808536 
H     4.4433731   -0.8559428   -1.2620654 
H     2.9445412   -1.4424483    0.6641007 
