# Supplementary material for: Regioselective, catalytic 1,1-difluorination of enynes
Source: Nat Chem. 2023 Oct 16;15(11):1515–22. doi: 10.1038/s41557-023-01344-5 (PMC10624631; doi:10.1038/s41557-023-01344-5)
Supplement: Supplementary file 2 — Computational data. [file 41557_2023_1344_MOESM2_ESM.zip › DFT-optimized_structures/INT1.xyz]

37
INT1 (001c3/opt)
H    -2.9988119    1.0182619    2.8482885 
C    -2.1666031    1.6847086    3.0475851 
C    -1.1327341    1.8029762    2.0960310 
C    -1.1786014    1.0564438    0.8895990 
C    -0.0506761    2.6700557    2.3532070 
H     0.7432848    2.7598118    1.6197378 
C    -0.0027152    3.4021530    3.5307751 
H     0.8171697    4.0754470    3.7503409 
C    -1.0390799    3.2613720    4.4509296 
N    -0.9892587    4.0389395    5.7064766 
C    -2.1209465    2.4128388    4.2277936 
H    -2.9027707    2.3385522    4.9740232 
O    -0.0180293    4.7810286    5.8794708 
O    -1.9218499    3.8969832    6.5026398 
C    -1.2134487    0.4344206   -0.1516871 
C    -1.2598864   -0.3648497   -1.3748712 
C    -0.7389226   -1.7533544   -0.9927533 
H    -2.6156475   -0.9058836   -2.9577157 
H    -3.3771895   -0.7843130   -1.3693378 
C    -2.6357552   -0.3312279   -2.0301044 
H    -2.9029582    0.7078068   -2.2352814 
H    -1.4328549   -2.2716324   -0.3337625 
I    -0.5845391   -3.1135213   -2.6716437 
H     0.2714541   -1.6963091   -0.5882937 
F    -0.3307223    0.2006995   -2.2979524 
F    -2.6521443   -3.3227980   -2.1585052 
H     3.7009125   -0.4923651   -4.3244455 
H     1.2711035   -0.9291601   -4.1026873 
C     1.9863786   -1.5780460   -3.6068369 
C     1.5439114   -2.6531162   -2.8330760 
C     3.3550260   -1.3300171   -3.7249701 
C     2.4632808   -3.4821590   -2.1851418 
H     2.1184335   -4.3237297   -1.5892120 
C     3.8315722   -3.2286272   -2.3052818 
H     4.5469394   -3.8717855   -1.8000125 
C     4.2762415   -2.1530340   -3.0746637 
H     5.3404375   -1.9565700   -3.1686620 
