# Supplementary material for: Regioselective, catalytic 1,1-difluorination of enynes
Source: Nat Chem. 2023 Oct 16;15(11):1515–22. doi: 10.1038/s41557-023-01344-5 (PMC10624631; doi:10.1038/s41557-023-01344-5)
Supplement: Supplementary file 2 — Computational data. [file 41557_2023_1344_MOESM2_ESM.zip › DFT-optimized_structures/INT2cat.xyz]

24
INT2cat (002c2/opt)
H    -0.0043285   -2.7066773    0.3987118 
C     0.0672126   -2.2357980   -0.5754987 
C     0.0651477   -0.8264423   -0.6739665 
C    -0.0268121   -0.0392025    0.4978582 
C     0.1553867   -0.2033669   -1.9385875 
H     0.1549457    0.8789869   -2.0060373 
C     0.2432455   -0.9769453   -3.0857661 
H     0.3078555   -0.5333216   -4.0722698 
C     0.2464760   -2.3637039   -2.9545179 
N     0.3453899   -3.1936784   -4.1864406 
C     0.1618544   -3.0086023   -1.7228069 
H     0.1727464   -4.0914934   -1.6842127 
O     0.2399411   -2.6082611   -5.2631694 
O     0.5250952   -4.4006744   -4.0326799 
C    -0.1052164    0.6354426    1.5053721 
C    -0.2538301    2.8512442    2.6819075 
C    -0.1953936    1.3858096    2.7274706 
H    -0.3678145    3.2111669    4.7721036 
H     0.5078743    4.4510334    3.8045185 
C    -0.3444618    3.7536417    3.8268477 
H    -1.2434066    4.3813066    3.7209400 
H    -1.0745251    1.0823894    3.3333580 
H     0.6439136    1.1540436    3.4160247 
F    -0.2212957    3.4031028    1.5108410 
