# Supplementary material for: Regioselective, catalytic 1,1-difluorination of enynes
Source: Nat Chem. 2023 Oct 16;15(11):1515–22. doi: 10.1038/s41557-023-01344-5 (PMC10624631; doi:10.1038/s41557-023-01344-5)
Supplement: Supplementary file 2 — Computational data. [file 41557_2023_1344_MOESM2_ESM.zip › DFT-optimized_structures/INT2pyr.xyz]

35
INT2pyr (019c2/opt)
H     0.7216571   -2.7523255   -0.1870873 
C     0.1206672   -2.6162616   -1.0800483 
C    -0.9069865   -1.6513140   -1.0860199 
C    -1.1344621   -0.8441148    0.0626813 
C    -1.7030689   -1.4852744   -2.2373658 
H    -2.5008441   -0.7502035   -2.2351234 
C    -1.4722265   -2.2637832   -3.3641314 
H    -2.0692737   -2.1603936   -4.2625082 
C    -0.4453866   -3.2022578   -3.3276573 
N    -0.1903391   -4.0308084   -4.5358454 
C     0.3537514   -3.3961289   -2.2049043 
H     1.1335406   -4.1481220   -2.2291664 
O    -0.9217997   -3.8453979   -5.5081388 
O     0.7367810   -4.8389786   -4.4759360 
C    -1.3282981   -0.1490684    1.0386015 
C    -0.9261260    2.1257350    2.0009283 
C    -1.5146573    0.7061643    2.1964762 
H    -0.6678097    2.5399300    4.1232208 
H    -0.5462161    3.9727222    3.0555767 
C    -1.0523910    3.0186350    3.2195385 
H    -2.1172971    3.2087489    3.3711130 
H    -2.5794439    0.8466319    2.4184338 
H    -1.0515519    0.2629108    3.0872814 
F    -1.5849055    2.7330975    0.9460608 
H    -0.1328891    1.8939040   -0.4447346 
C     0.7298326    1.8083668    0.1984168 
C     2.0114743    1.5621341   -0.2668833 
N     0.5093555    1.9901388    1.5249775 
C     1.5251745    1.9117412    2.4207499 
C     3.0686334    1.4871940    0.6351562 
C     2.8157958    1.6651631    1.9980706 
H     2.1633224    1.4311273   -1.3319515 
H     1.2675318    2.0558777    3.4608006 
H     4.0780787    1.2961696    0.2858339 
H     3.6103763    1.6180405    2.7335843 
