# Supplementary material for: Regioselective, catalytic 1,1-difluorination of enynes
Source: Nat Chem. 2023 Oct 16;15(11):1515–22. doi: 10.1038/s41557-023-01344-5 (PMC10624631; doi:10.1038/s41557-023-01344-5)
Supplement: Supplementary file 2 — Computational data. [file 41557_2023_1344_MOESM2_ESM.zip › DFT-optimized_structures/INT2.xyz]

37
INT2 (013c2/opt)
H    -1.2894827   -2.1889432    3.0860330 
C    -0.2484130   -2.0332616    2.8244125 
C     0.1117911   -0.8907557    2.0808095 
C    -0.8671666    0.0456122    1.6576159 
C     1.4660902   -0.6888633    1.7388063 
H     1.7393179    0.1890710    1.1640258 
C     2.4332190   -1.6057815    2.1232955 
H     3.4783018   -1.4724912    1.8704652 
C     2.0432891   -2.7250269    2.8562229 
N     3.0707170   -3.7036898    3.2638021 
C     0.7161093   -2.9515979    3.2148791 
H     0.4626047   -3.8367069    3.7858748 
O     4.2358202   -3.4878565    2.9145827 
O     2.7018870   -4.6774874    3.9272295 
C    -1.6779294    0.8521379    1.2554874 
C    -2.2123910    2.3001775   -0.6869661 
C    -2.6009094    1.8354934    0.7163039 
H    -4.0792758    3.0622799   -1.3718275 
H    -3.0093980    4.2678358   -0.5863090 
C    -3.0497189    3.4089830   -1.2685275 
H    -2.6546726    3.7113175   -2.2405657 
H    -2.6200396    2.7295133    1.3582646 
I    -2.4934997    0.4650707   -2.0239042 
H    -3.6214422    1.4399859    0.6457555 
F    -0.8794723    2.6160460   -0.7416884 
F    -4.5026141    0.8638826   -1.2978958 
H     2.0466858    1.6979618   -4.4216191 
H    -0.3761560    1.9101732   -3.9437487 
C     0.2219632    1.1832940   -3.4011778 
C    -0.3660091    0.3675002   -2.4318157 
C     1.5859548    1.0621732   -3.6705661 
C     0.4007680   -0.5723118   -1.7391211 
H    -0.0594776   -1.2028705   -0.9841455 
C     1.7630294   -0.6953386   -2.0178449 
H     2.3589731   -1.4288796   -1.4817435 
C     2.3554696    0.1239616   -2.9799010 
H     3.4160768    0.0293916   -3.1944989 
