# Supplementary material for: Regioselective, catalytic 1,1-difluorination of enynes
Source: Nat Chem. 2023 Oct 16;15(11):1515–22. doi: 10.1038/s41557-023-01344-5 (PMC10624631; doi:10.1038/s41557-023-01344-5)
Supplement: Supplementary file 2 — Computational data. [file 41557_2023_1344_MOESM2_ESM.zip › DFT-optimized_structures/INT3apyr.xyz]

35
INT3apyr (019c3/opt)
H    -0.3040986   -2.2913901   -0.1933608 
C    -0.2932335   -1.6191409   -1.0465397 
C    -0.0823424   -0.2395512   -0.8683288 
C     0.1118713    0.3294113    0.4730307 
C    -0.0983298    0.6160534   -1.9839474 
H     0.0892565    1.6764852   -1.8531397 
C    -0.3296219    0.1041066   -3.2547550 
H    -0.3399967    0.7399393   -4.1323185 
C    -0.5358697   -1.2644056   -3.3969046 
N    -0.7749625   -1.8176034   -4.7584192 
C    -0.5217605   -2.1380519   -2.3153528 
H    -0.6962230   -3.1948292   -2.4798396 
O    -0.8077010   -1.0146086   -5.6891438 
O    -0.9215955   -3.0362205   -4.8474084 
C    -0.2361548    1.5450794    0.8828250 
C    -0.7786494    2.8564868    0.5146842 
C    -0.1673510    2.6241798    1.8885799 
H    -2.8425647    2.5474819    1.0151291 
H    -2.4446057    4.1885075    0.4540481 
C    -2.2433648    3.1239158    0.3051900 
H    -2.5358219    2.8435435   -0.7102989 
H     0.8147609    3.0521195    2.0858970 
H    -0.8437669    2.6195439    2.7415441 
F     0.0175710    3.5824516   -0.3660463 
H    -0.6979895   -0.2030602    2.8573760 
C     0.2443708   -0.7067101    2.6872258 
C     0.8866435   -1.4853980    3.6323541 
N     0.7797083   -0.5449831    1.4510368 
C     1.9485159   -1.1484872    1.1091985 
C     2.0892415   -2.1110654    3.3021616 
C     2.6208571   -1.9372036    2.0227730 
H     0.4362758   -1.6049454    4.6110090 
H     2.2981924   -0.9596898    0.1019628 
H     2.6038861   -2.7293931    4.0303115 
H     3.5548528   -2.4025682    1.7294663 
