# Supplementary material for: Regioselective, catalytic 1,1-difluorination of enynes
Source: Nat Chem. 2023 Oct 16;15(11):1515–22. doi: 10.1038/s41557-023-01344-5 (PMC10624631; doi:10.1038/s41557-023-01344-5)
Supplement: Supplementary file 2 — Computational data. [file 41557_2023_1344_MOESM2_ESM.zip › DFT-optimized_structures/INT3a.xyz]

37
INT3a (013c3/opt)
H    -1.3043439   -1.8248471    0.6695196 
C    -1.1411750   -1.2071919   -0.2075850 
C    -0.6493743    0.0991170   -0.0536119 
C    -0.3672230    0.6793611    1.2605759 
C    -0.4384252    0.8929949   -1.1975829 
H    -0.0378376    1.8948122   -1.0820882 
C    -0.7248083    0.3988698   -2.4625674 
H    -0.5647992    0.9912984   -3.3554128 
C    -1.2110465   -0.9011499   -2.5783955 
N    -1.4968647   -1.4407616   -3.9239968 
C    -1.4266941   -1.7128192   -1.4678965 
H    -1.8081824   -2.7170440   -1.6064215 
O    -1.3075994   -0.6957060   -4.8900301 
O    -1.9076333   -2.6026505   -3.9980054 
C    -0.4872202    1.9452537    1.6092304 
C    -1.0289333    3.2739632    1.2671662 
C    -0.4262375    2.9946334    2.6302197 
H    -3.0810321    2.8961102    1.7205623 
H    -2.7320188    4.5644073    1.2027687 
C    -2.4935920    3.5095155    1.0325583 
H    -2.7626086    3.2448032    0.0055519 
H     0.5524305    3.4315139    2.8261922 
I     0.3621530   -0.6528445    2.8048401 
H    -1.0725001    2.8855577    3.4989250 
F    -0.2363031    4.0474492    0.4094550 
F    -1.0444595    0.3930907    4.0050588 
H     4.0091649   -0.7082169   -1.0321741 
H     2.5552237    0.3371182    0.6795548 
C     2.5281161   -0.7394137    0.5296789 
C     1.6676650   -1.5355736    1.2874305 
C     3.3449647   -1.3281183   -0.4361610 
C     1.6317063   -2.9166924    1.0921393 
H     0.9545263   -3.5373814    1.6747711 
C     2.4592054   -3.5044441    0.1322091 
H     2.4288159   -4.5795088   -0.0222253 
C     3.3107819   -2.7099242   -0.6352474 
H     3.9461584   -3.1655820   -1.3890061 
