# Supplementary material for: Regioselective, catalytic 1,1-difluorination of enynes
Source: Nat Chem. 2023 Oct 16;15(11):1515–22. doi: 10.1038/s41557-023-01344-5 (PMC10624631; doi:10.1038/s41557-023-01344-5)
Supplement: Supplementary file 2 — Computational data. [file 41557_2023_1344_MOESM2_ESM.zip › DFT-optimized_structures/INT3bpyr.xyz]

35
INT3bpyr (019c4/opt)
H    -2.2005926    0.8840644   -1.4772948 
C    -1.4926524    0.1800681   -1.8987177 
C    -0.3829141   -0.2355336   -1.1405925 
C    -0.1625255    0.3333353    0.1942779 
C     0.5193314   -1.1643530   -1.6919446 
H     1.3940570   -1.4841611   -1.1336383 
C     0.3207605   -1.6684014   -2.9718287 
H     1.0054156   -2.3786436   -3.4202645 
C    -0.7863585   -1.2355802   -3.6920020 
N    -1.0061790   -1.7778001   -5.0607347 
C    -1.6973940   -0.3175822   -3.1785879 
H    -2.5485610   -0.0176567   -3.7785773 
O    -0.1911631   -2.6034064   -5.4710035 
O    -1.9852860   -1.3592188   -5.6759781 
C    -0.5961569    1.4905466    0.6859712 
C    -0.8224376    2.3264162    1.8737541 
C    -1.4952377    2.6478350    0.5486495 
H     0.8397312    3.6787984    1.7214287 
H    -0.3038713    4.0440778    3.0311257 
C     0.2020953    3.2379837    2.4929353 
H     0.8261192    2.6851153    3.2020846 
H    -2.5599601    2.4432971    0.4500769 
H    -1.1493975    3.5346205    0.0194351 
F    -1.6318194    1.7303592    2.8359765 
H    -0.6811857   -2.0761564    0.8907488 
C     0.2171802   -1.7526752    1.4014453 
C     0.9146037   -2.5332076    2.3031551 
N     0.6373285   -0.4930579    1.1161798 
C     1.7475346    0.0250521    1.6970105 
C     2.0559909   -2.0154786    2.9190079 
C     2.4731055   -0.7211485    2.6080731 
H     0.5561533   -3.5321740    2.5230701 
H     2.0100009    1.0287513    1.3897525 
H     2.6146078   -2.6155378    3.6298572 
H     3.3596769   -0.2885480    3.0571490 
