# Supplementary material for: Regioselective, catalytic 1,1-difluorination of enynes
Source: Nat Chem. 2023 Oct 16;15(11):1515–22. doi: 10.1038/s41557-023-01344-5 (PMC10624631; doi:10.1038/s41557-023-01344-5)
Supplement: Supplementary file 2 — Computational data. [file 41557_2023_1344_MOESM2_ESM.zip › DFT-optimized_structures/INT3b.xyz]

37
INT3b (013c4/opt)
H    -2.2770347   -1.4682518    0.5524540 
C    -1.8317828   -1.0767691   -0.3571156 
C    -0.9484199    0.0124899   -0.2790472 
C    -0.6074205    0.6231842    1.0105368 
C    -0.3687309    0.5172885   -1.4543363 
H     0.3356854    1.3390232   -1.3873758 
C    -0.6636419   -0.0512765   -2.6874550 
H    -0.2156160    0.3097074   -3.6053784 
C    -1.5446645   -1.1274411   -2.7307321 
N    -1.8490551   -1.7486631   -4.0376725 
C    -2.1405133   -1.6477346   -1.5836530 
H    -2.8246320   -2.4832648   -1.6695170 
O    -1.3195736   -1.2594166   -5.0395778 
O    -2.6131101   -2.7181019   -4.0443166 
C    -0.5620087    1.9004817    1.3241932 
C    -0.2625599    2.9494208    2.2969094 
C    -0.7470370    3.3101800    0.9011305 
H    -2.1310887    3.0158054    3.3289299 
H    -0.7742503    2.4881539    4.3191712 
C    -1.0729155    3.1896981    3.5379405 
H    -0.9303740    4.2214374    3.8753459 
H    -1.7582815    3.6995815    0.7961799 
I     0.0349484   -0.7818016    2.5212369 
H    -0.0190886    3.7199290    0.2036052 
F     1.1051948    3.1639577    2.5132868 
F    -1.5122656    0.1104156    3.6661733 
H     4.2568011   -0.2902077   -0.5980549 
H     2.6786591    0.3671178    1.2000054 
C     2.5421826   -0.5745395    0.6735890 
C     1.4748667   -1.4145394    0.9991122 
C     3.4256118   -0.9419743   -0.3427094 
C     1.2901625   -2.6183974    0.3177420 
H     0.4526978   -3.2660121    0.5638512 
C     2.1772225   -2.9828936   -0.6979813 
H     2.0312951   -3.9169204   -1.2336216 
C     3.2414639   -2.1438669   -1.0295955 
H     3.9272738   -2.4257995   -1.8232531 
