# Supplementary material for: Regioselective, catalytic 1,1-difluorination of enynes
Source: Nat Chem. 2023 Oct 16;15(11):1515–22. doi: 10.1038/s41557-023-01344-5 (PMC10624631; doi:10.1038/s41557-023-01344-5)
Supplement: Supplementary file 2 — Computational data. [file 41557_2023_1344_MOESM2_ESM.zip › DFT-optimized_structures/INT3cat.xyz]

24
INT3cat (002c3/opt)
H     1.2230737   -1.7873260   -0.3784128 
C     0.6297847   -1.1694321   -1.0435282 
C    -0.3962949   -0.3464438   -0.5105212 
C    -0.6332907   -0.3320796    0.8639207 
C    -1.1905052    0.4601207   -1.3670424 
H    -1.9743417    1.0800324   -0.9458267 
C    -0.9564795    0.4445432   -2.7317094 
H    -1.5387236    1.0433517   -3.4224081 
C     0.0618514   -0.3724666   -3.2198978 
N     0.3146149   -0.3844293   -4.6970476 
C     0.8582473   -1.1796236   -2.4089474 
H     1.6303479   -1.7924612   -2.8593627 
O    -0.4181647    0.3192347   -5.3861343 
O     1.2341963   -1.0959228   -5.0915734 
C    -0.8221435   -0.2739019    2.0826698 
C    -0.1142651    0.8919478    3.1859121 
C    -1.0659179   -0.1788255    3.5282232 
H     1.7303587   -0.1691112    3.3517435 
H     1.8460208    1.4225936    2.5322997 
C     1.3620649    0.8575187    3.3324838 
H     1.6069731    1.3416326    4.2882806 
H    -2.0728547    0.1383012    3.7995988 
H    -0.6752905   -1.0158459    4.1068017 
F    -0.6392615    2.0985929    2.9904780 
