# Supplementary material for: Regioselective, catalytic 1,1-difluorination of enynes
Source: Nat Chem. 2023 Oct 16;15(11):1515–22. doi: 10.1038/s41557-023-01344-5 (PMC10624631; doi:10.1038/s41557-023-01344-5)
Supplement: Supplementary file 2 — Computational data. [file 41557_2023_1344_MOESM2_ESM.zip › DFT-optimized_structures/PhIF2.xyz]

14
PhIF2 (006c1/opt)
I    -0.0000000    0.0000000    2.9326626 
F    -1.1710402    1.6309615    2.8618389 
F     1.1710402   -1.6309615    2.8618389 
H     1.2382645   -1.7600361   -1.7961084 
H     1.2398162   -1.7605807    0.6943199 
C     0.7044409   -1.0007572    0.1380599 
C     0.0000000   -0.0000000    0.7954306 
C     0.6952415   -0.9879789   -1.2589751 
C    -0.7044409    1.0007572    0.1380599 
H    -1.2398162    1.7605807    0.6943199 
C    -0.6952415    0.9879789   -1.2589751 
H    -1.2382645    1.7600361   -1.7961084 
C     0.0000000   -0.0000000   -1.9557575 
H     0.0000000    0.0000000   -3.0416013 
