# Supplementary material for: Regioselective, catalytic 1,1-difluorination of enynes
Source: Nat Chem. 2023 Oct 16;15(11):1515–22. doi: 10.1038/s41557-023-01344-5 (PMC10624631; doi:10.1038/s41557-023-01344-5)
Supplement: Supplementary file 2 — Computational data. [file 41557_2023_1344_MOESM2_ESM.zip › DFT-optimized_structures/[PhIF]-.xyz]

13
[PhIF]- (007c1/opt)
I     0.0000000    0.0000000    3.1012382 
F     0.0000000    0.0000000    5.3367821 
H     2.1511035    0.0000000   -1.7800036 
H     2.1455158    0.0000000    0.6959720 
C     1.1995394    0.0000000    0.1565863 
C     0.0000000    0.0000000    0.8860215 
C     1.2042199    0.0000000   -1.2405807 
C    -1.1995394    0.0000000    0.1565863 
H    -2.1455158    0.0000000    0.6959720 
C    -1.2042199    0.0000000   -1.2405807 
H    -2.1511035    0.0000000   -1.7800036 
C     0.0000000    0.0000000   -1.9497130 
H     0.0000000    0.0000000   -3.0377399 
