# Supplementary material for: Regioselective, catalytic 1,1-difluorination of enynes
Source: Nat Chem. 2023 Oct 16;15(11):1515–22. doi: 10.1038/s41557-023-01344-5 (PMC10624631; doi:10.1038/s41557-023-01344-5)
Supplement: Supplementary file 2 — Computational data. [file 41557_2023_1344_MOESM2_ESM.zip › DFT-optimized_structures/PhI.xyz]

12
PhI (008c1/opt)
I     0.0000000    0.0000000    3.4102925 
H     2.1510265    0.0000000   -1.3192830 
H     2.1537113    0.0000000    1.1583382 
C     1.2157149    0.0000000    0.6138363 
C     0.0000000    0.0000000    1.2977986 
C     1.2067353    0.0000000   -0.7821149 
C    -1.2157149    0.0000000    0.6138363 
H    -2.1537113    0.0000000    1.1583382 
C    -1.2067353    0.0000000   -0.7821149 
H    -2.1510265    0.0000000   -1.3192830 
C     0.0000000    0.0000000   -1.4818997 
H     0.0000000    0.0000000   -2.5677447 
