# Supplementary material for: Regioselective, catalytic 1,1-difluorination of enynes
Source: Nat Chem. 2023 Oct 16;15(11):1515–22. doi: 10.1038/s41557-023-01344-5 (PMC10624631; doi:10.1038/s41557-023-01344-5)
Supplement: Supplementary file 2 — Computational data. [file 41557_2023_1344_MOESM2_ESM.zip › DFT-optimized_structures/PYR.xyz]

11
PYR (018c1/opt)
H    -1.5113529   -2.0510351    0.0000000 
C    -0.9180626   -1.1381614    0.0000000 
C     0.4756457   -1.2007660    0.0000000 
N    -1.6113036    0.0098761    0.0000000 
C    -0.9040399    1.1493233    0.0000000 
C     1.1951592   -0.0073236    0.0000000 
C     0.4903301    1.1948439    0.0000000 
H     0.9808480   -2.1622147    0.0000000 
H    -1.4860738    2.0694097    0.0000000 
H     2.2815811   -0.0139867    0.0000000 
H     1.0072687    2.1500346    0.0000000 
