# Supplementary material for: Regioselective, catalytic 1,1-difluorination of enynes
Source: Nat Chem. 2023 Oct 16;15(11):1515–22. doi: 10.1038/s41557-023-01344-5 (PMC10624631; doi:10.1038/s41557-023-01344-5)
Supplement: Supplementary file 2 — Computational data. [file 41557_2023_1344_MOESM2_ESM.zip › DFT-optimized_structures/S1.xyz]

23
S1 (009c1/opt)
H     0.4645398   -2.0764275    0.5556691 
C     0.3409862   -1.6520173   -0.4348848 
C     0.0424120   -0.2771264   -0.5618545 
C    -0.0947502    0.5372441    0.5869273 
C    -0.1176130    0.2723137   -1.8534599 
H    -0.3466738    1.3278065   -1.9534819 
C     0.0154747   -0.5238200   -2.9807240 
H    -0.1034726   -0.1220065   -3.9798112 
C     0.3099341   -1.8766452   -2.8180586 
N     0.4509425   -2.7254868   -4.0149776 
C     0.4748553   -2.4522147   -1.5591569 
H     0.7031336   -3.5085906   -1.4833875 
O     0.3007024   -2.1895040   -5.1181547 
O     0.7105027   -3.9210745   -3.8417028 
C    -0.2175888    1.2549752    1.5637273 
C    -0.3486216    2.0406271    2.7390109 
C    -0.6388908    3.3547389    2.6633283 
H    -0.8671671    0.5069636    4.1640311 
H     0.8557722    0.8844853    4.1044412 
C    -0.1461931    1.3247529    4.0569214 
H    -0.2690055    2.0172897    4.8935119 
H    -0.7388521    3.9539327    3.5634319 
H    -0.7804269    3.8497839    1.7086539 
