# Supplementary material for: Regioselective, catalytic 1,1-difluorination of enynes
Source: Nat Chem. 2023 Oct 16;15(11):1515–22. doi: 10.1038/s41557-023-01344-5 (PMC10624631; doi:10.1038/s41557-023-01344-5)
Supplement: Supplementary file 3 — Crystallographic data for compound 2; CCDC reference 2256836. [file 41557_2023_1344_MOESM3_ESM.cif]

#==============================================================================

# 1. SUBMISSION DETAILS

data_global

_publ_contact_author
;
        Constantin G. Daniliuc
        Organisch-Chemisches Institut 
        Westf\"alische Wilhelm-Universit\"at M\"unster
        48149 M\"unster
        Germany
;
_publ_contact_author_phone        '049 251 83-36522'
_publ_contact_author_fax          '049 251 83-39772'
_publ_contact_author_email        'constantin.daniliuc@uni-muenster.de' 
_publ_requested_journal           '.'

#==============================================================================

# 3. TITLE AND AUTHOR LIST

_publ_section_title
;
Regioselective, Catalytic 1,1-Difluorination of Enynes
;

loop_
 _publ_author_name
 _publ_author_address
     'Wang, Zi-Xuan'
;     Organisch-Chemisches Institut
      Westf\"alische Wilhelms-Universit\"at M\"unster
      Corrensstrasse 36
      48149 M\"unster
      Germany
;     
     'Livingstone, Keith'
;     Organisch-Chemisches Institut
      Westf\"alische Wilhelms-Universit\"at M\"unster
      Corrensstrasse 36
      48149 M\"unster
      Germany
;     
     'Hümpel, Carla'
;     Organisch-Chemisches Institut
      Westf\"alische Wilhelms-Universit\"at M\"unster
      Corrensstrasse 36
      48149 M\"unster
      Germany
;     
     'Gilmour, Ryan'
;     Organisch-Chemisches Institut
      Westf\"alische Wilhelms-Universit\"at M\"unster
      Corrensstrasse 36
      48149 M\"unster
      Germany
;     

#=============================================================================
#  cif data for "gil10435" (compound 2)
#=============================================================================

data_gil10435

_audit_creation_method                  'APEX4 v2021.4-0'
_chemical_name_systematic               ?
_chemical_name_common                   ?
_chemical_formula_moiety                ?
_chemical_formula_sum                   'C12 H9 F2 N'
_chemical_formula_iupac                 ?
_chemical_formula_weight                205.20

_chemical_melting_point                 ?

_space_group_crystal_system             monoclinic
_space_group_IT_number                  11
_space_group_name_H-M_alt               'P 1 21/m 1'
_space_group_name_Hall                  '-P 2yb'
loop_
    _space_group_symop_operation_xyz
    'x, y, z'
    '-x, y+1/2, -z'
    '-x, -y, -z'
    'x, -y-1/2, z'

_cell_length_a                          4.6655(2)
_cell_length_b                          8.1691(4)
_cell_length_c                          13.1868(6)
_cell_angle_alpha                       90
_cell_angle_beta                        98.453(2)
_cell_angle_gamma                       90
_cell_volume                            497.13(4)
_cell_formula_units_Z                   2
_cell_measurement_reflns_used           4653
_cell_measurement_theta_min             2.9422
_cell_measurement_theta_max             26.7798
_cell_measurement_temperature           100.(2)

_exptl_crystal_description              plate
_exptl_crystal_colour                   colourless
_exptl_crystal_size_max                 0.211
_exptl_crystal_size_mid                 0.084
_exptl_crystal_size_min                 0.082
_exptl_crystal_density_diffrn           1.371
_exptl_crystal_density_meas             ?
_exptl_crystal_density_method           'not measured'
_exptl_crystal_F_000                    212

_exptl_absorpt_coefficient_mu           0.107
_exptl_absorpt_correction_type          Multi-Scan
_exptl_absorpt_process_details          
;
Krause, L., Herbst-Irmer, R., Sheldrick, G. M., Stalke, D. (2015).
"Comparison of silver and molybdenum microfocus X-ray sources for
single-crystal structure determination"
J. Appl. Cryst. 48, 3-10. doi:10.1107/S1600576714022985
;
_exptl_absorpt_correction_T_min         0.93
_exptl_absorpt_correction_T_max         0.99

_exptl_special_details                  
;
; 

_diffrn_ambient_temperature             100.(2)

_diffrn_source                          'Mo ImS'
_diffrn_source_type                     'micro focus tube'
_diffrn_source_power                    0.05
_diffrn_source_current                  1.0
_diffrn_source_voltage                  50

_diffrn_radiation_probe                 'single crystal'
_diffrn_radiation_type                  MoK\a
_diffrn_radiation_wavelength            0.71073
_diffrn_radiation_monochromator         'MX mirror'

_diffrn_measurement_device              'Bruker D8 Venture Photon III'
_diffrn_measurement_device_type         'single crystal diffractometer'
_diffrn_measurement_method              'phi/omega scans'

_diffrn_detector_area_resol_mean        7.3910

_diffrn_reflns_number                   10539
_diffrn_reflns_av_R_equivalents         0.0363
_diffrn_reflns_av_unetI/netI            0.0169
_diffrn_reflns_theta_min                2.94
_diffrn_reflns_theta_max                26.78
_diffrn_reflns_theta_full               25.24
_diffrn_measured_fraction_theta_max     0.994
_diffrn_measured_fraction_theta_full    0.994
_diffrn_reflns_limit_h_min              -5
_diffrn_reflns_limit_h_max              5
_diffrn_reflns_limit_k_min              -10
_diffrn_reflns_limit_k_max              10
_diffrn_reflns_limit_l_min              -16
_diffrn_reflns_limit_l_max              16

_refine_special_details                 
;

Reflections were merged by SHELXL according to the crystal
class for the calculation of statistics and refinement.

_reflns_Friedel_fraction is defined as the number of unique
Friedel pairs measured divided by the number that would be
possible theoretically, ignoring centric projections and
systematic absences.

The hydrogens at C1 and C3 atoms were refined freely but 
with C-H distance restraints (U-fixed value).
;

_reflns_number_total                    1126
_reflns_number_gt                       963
_reflns_threshold_expression            'I > 2\s(I)'
_reflns_Friedel_coverage                0.000
_reflns_Friedel_fraction_max            .
_reflns_Friedel_fraction_full           .

_refine_ls_structure_factor_coef        Fsqd
_refine_ls_matrix_type                  full
_refine_ls_R_factor_all                 0.0420
_refine_ls_R_factor_gt                  0.0348
_refine_ls_wR_factor_gt                 0.0882
_refine_ls_wR_factor_ref                0.0936
_refine_ls_goodness_of_fit_ref          1.049
_refine_ls_restrained_S_all             1.049
_refine_ls_number_reflns                1126
_refine_ls_number_parameters            90
_refine_ls_number_restraints            0
_refine_ls_number_constraints           ?
_refine_ls_hydrogen_treatment           mixed
_refine_ls_weighting_scheme             calc
_refine_ls_weighting_details            
    'w=1/[\s^2^(Fo^2^)+(0.0420P)^2^+0.2273P] where P=(Fo^2^+2Fc^2^)/3'

_atom_sites_solution_hydrogens          mixed
_atom_sites_solution_primary            direct
_atom_sites_solution_secondary          ?

_refine_ls_shift/su_max                 0.000
_refine_ls_shift/su_mean                0.000
_refine_diff_density_max                0.335
_refine_diff_density_min                -0.268
_refine_ls_extinction_method            none
_refine_ls_extinction_coef              ?

loop_
    _atom_type_symbol
    _atom_type_description
    _atom_type_scat_dispersion_real
    _atom_type_scat_dispersion_imag
    _atom_type_scat_source
    C C 0.0033 0.0016 'International Tables Vol C Tables 4.2.6.8 and 6.1.1.4'
    H H 0.0000 0.0000 'International Tables Vol C Tables 4.2.6.8 and 6.1.1.4'
    F F 0.0171 0.0103 'International Tables Vol C Tables 4.2.6.8 and 6.1.1.4'
    N N 0.0061 0.0033 'International Tables Vol C Tables 4.2.6.8 and 6.1.1.4'

_computing_data_collection              'Bruker APEX4 v2021.4-0 Photon III'
_computing_cell_refinement              'SAINT V8.40B (Bruker AXS LLC, 2019)'
_computing_data_reduction               'SAINT V8.40B (Bruker AXS LLC, 2019)'
_computing_structure_solution           'SHELXT 2018/2 (Sheldrick, 2018)'
_computing_structure_refinement         'SHELXL-2018/3 (Sheldrick, 2018)'
_computing_molecular_graphics           'shelXle (C.B. Huebschle, rev 1242)'
_computing_publication_material         'SHELXT 2018/2 (Sheldrick, 2018)'

loop_
    _atom_site_type_symbol
    _atom_site_label
    _atom_site_fract_x
    _atom_site_fract_y
    _atom_site_fract_z
    _atom_site_U_iso_or_equiv
    _atom_site_adp_type
    _atom_site_calc_flag
    _atom_site_refinement_flags_adp
    _atom_site_refinement_flags_occupancy
    _atom_site_refinement_flags_posn
    _atom_site_occupancy
    _atom_site_disorder_assembly
    _atom_site_disorder_group
    F F1 0.71374(15) 0.61655(9) 0.58308(5) 0.0216(2) Uani d . . . 1 . .
    C C1 1.1152(4) 0.750000 0.67644(14) 0.0247(4) Uani d T P S 1 . .
    H H1A 1.237(4) 0.650(2) 0.6766(13) 0.037000 Uiso d U . . 1 . .
    H H1B 1.014(5) 0.750000 0.7371(19) 0.037000 Uiso d U P S 1 . .
    C C2 0.8950(3) 0.750000 0.58133(13) 0.0165(3) Uani d T P S 1 . .
    C C3 1.0171(4) 0.750000 0.48084(12) 0.0178(4) Uani d T P S 1 . .
    H H3A 1.142(3) 0.6556(18) 0.4798(11) 0.021000 Uiso d U . . 1 . .
    C C4 0.7875(4) 0.750000 0.39183(13) 0.0186(4) Uani d T P S 1 . .
    C C5 0.5937(4) 0.750000 0.32164(13) 0.0192(4) Uani d T P S 1 . .
    C C6 0.3553(4) 0.750000 0.23865(12) 0.0179(4) Uani d T P S 1 . .
    C C7 0.2364(3) 0.60191(15) 0.19891(9) 0.0195(3) Uani d . . . 1 . .
    H H7 0.317365 0.501179 0.225317 0.023000 Uiso calc U . R 1 . .
    C C8 0.0009(3) 0.60133(15) 0.12114(9) 0.0199(3) Uani d . . . 1 . .
    H H8 -0.080885 0.500778 0.094729 0.024000 Uiso calc U . R 1 . .
    C C9 -0.1145(4) 0.750000 0.08218(12) 0.0183(4) Uani d T P S 1 . .
    C C10 -0.3546(4) 0.750000 -0.00103(13) 0.0209(4) Uani d T P S 1 . .
    N N1 -0.5413(4) 0.750000 -0.06809(12) 0.0275(4) Uani d T P S 1 . .

loop_
    _atom_site_aniso_label
    _atom_site_aniso_U_11
    _atom_site_aniso_U_22
    _atom_site_aniso_U_33
    _atom_site_aniso_U_12
    _atom_site_aniso_U_13
    _atom_site_aniso_U_23
    F1 0.0228(4) 0.0188(4) 0.0233(4) -0.0050(3) 0.0039(3) 0.0014(3)
    C1 0.0214(9) 0.0333(10) 0.0184(8) 0.000000 -0.0010(7) 0.000000
    C2 0.0155(8) 0.0141(7) 0.0193(8) 0.000000 0.0008(6) 0.000000
    C3 0.0154(8) 0.0195(8) 0.0178(8) 0.000000 0.0002(6) 0.000000
    C4 0.0184(8) 0.0205(8) 0.0173(8) 0.000000 0.0042(6) 0.000000
    C5 0.0199(8) 0.0209(8) 0.0172(8) 0.000000 0.0046(7) 0.000000
    C6 0.0164(8) 0.0237(9) 0.0142(7) 0.000000 0.0041(6) 0.000000
    C7 0.0205(6) 0.0198(6) 0.0182(6) 0.0011(5) 0.0024(5) 0.0032(5)
    C8 0.0217(6) 0.0196(6) 0.0184(6) -0.0023(5) 0.0031(5) -0.0002(5)
    C9 0.0173(8) 0.0225(8) 0.0152(7) 0.000000 0.0029(6) 0.000000
    C10 0.0223(9) 0.0193(8) 0.0207(8) 0.000000 0.0023(7) 0.000000
    N1 0.0285(8) 0.0259(8) 0.0253(8) 0.000000 -0.0052(7) 0.000000

_geom_special_details                   
;

All esds (except the esd in the dihedral angle between two l.s. planes)
are estimated using the full covariance matrix.  The cell esds are taken
into account individually in the estimation of esds in distances, angles
and torsion angles; correlations between esds in cell parameters are only
used when they are defined by crystal symmetry.  An approximate (isotropic)
treatment of cell esds is used for estimating esds involving l.s. planes.
;

loop_
    _geom_bond_atom_site_label_1
    _geom_bond_atom_site_label_2
    _geom_bond_site_symmetry_2
    _geom_bond_distance
    _geom_bond_publ_flag
    F1 C2 . 1.3820(12) ?
    C1 C2 . 1.500(2) ?
    C1 H1A . 0.995(17) ?
    C1 H1B . 0.99(2) ?
    C1 H1A 4_575 0.995(17) ?
    C2 C3 . 1.517(2) ?
    C3 C4 . 1.468(2) ?
    C3 H3A . 0.968(14) ?
    C3 H3A 4_575 0.968(14) ?
    C4 C5 . 1.195(2) ?
    C5 C6 . 1.441(2) ?
    C6 C7 4_575 1.4002(15) ?
    C6 C7 . 1.4002(15) ?
    C7 C8 . 1.3884(16) ?
    C7 H7 . 0.950000 ?
    C8 C9 . 1.3955(14) ?
    C8 H8 . 0.950000 ?
    C9 C10 . 1.448(2) ?
    C10 N1 . 1.146(2) ?

loop_
    _geom_angle_atom_site_label_1
    _geom_angle_atom_site_label_2
    _geom_angle_atom_site_label_3
    _geom_angle_site_symmetry_1
    _geom_angle_site_symmetry_3
    _geom_angle
    _geom_angle_publ_flag
    C2 C1 H1A . . 108.9(10) ?
    C2 C1 H1B . . 109.2(14) ?
    H1A C1 H1B . . 109.8(12) ?
    C2 C1 H1A . 4_575 108.9(10) ?
    H1A C1 H1A . 4_575 110.3(19) ?
    H1B C1 H1A . 4_575 109.8(12) ?
    F1 C2 F1 . 4_575 104.16(12) ?
    F1 C2 C1 . . 109.37(9) ?
    F1 C2 C1 4_575 . 109.37(9) ?
    F1 C2 C3 . . 108.89(9) ?
    F1 C2 C3 4_575 . 108.89(9) ?
    C1 C2 C3 . . 115.55(14) ?
    C4 C3 C2 . . 112.00(14) ?
    C4 C3 H3A . . 111.0(8) ?
    C2 C3 H3A . . 108.5(8) ?
    C4 C3 H3A . 4_575 111.0(8) ?
    C2 C3 H3A . 4_575 108.5(8) ?
    H3A C3 H3A . 4_575 105.6(17) ?
    C5 C4 C3 . . 177.75(17) ?
    C4 C5 C6 . . 178.68(17) ?
    C7 C6 C7 4_575 . 119.53(15) ?
    C7 C6 C5 4_575 . 120.23(7) ?
    C7 C6 C5 . . 120.23(7) ?
    C8 C7 C6 . . 120.43(11) ?
    C8 C7 H7 . . 119.800000 ?
    C6 C7 H7 . . 119.800000 ?
    C7 C8 C9 . . 119.31(12) ?
    C7 C8 H8 . . 120.300000 ?
    C9 C8 H8 . . 120.300000 ?
    C8 C9 C8 4_575 . 120.99(15) ?
    C8 C9 C10 4_575 . 119.50(8) ?
    C8 C9 C10 . . 119.50(8) ?
    N1 C10 C9 . . 178.80(19) ?

loop_
    _geom_torsion_atom_site_label_1
    _geom_torsion_atom_site_label_2
    _geom_torsion_atom_site_label_3
    _geom_torsion_atom_site_label_4
    _geom_torsion_site_symmetry_1
    _geom_torsion_site_symmetry_2
    _geom_torsion_site_symmetry_3
    _geom_torsion_site_symmetry_4
    _geom_torsion
    _geom_torsion_publ_flag
    F1 C2 C3 C4 . . . . 56.49(8) ?
    F1 C2 C3 C4 4_575 . . . -56.49(8) ?
    C1 C2 C3 C4 . . . . 180.0000(10) ?
    C7 C6 C7 C8 4_575 . . . -0.5(2) ?
    C5 C6 C7 C8 . . . . 177.97(13) ?
    C6 C7 C8 C9 . . . . 0.65(19) ?
    C7 C8 C9 C8 . . . 4_575 -0.8(2) ?
    C7 C8 C9 C10 . . . . 178.15(13) ?

_shelx_res_file                         
;

TITL gil10435.res in P2(1)/m
    gil10435.res
    created by SHELXL-2018/3 at 11:09:11 on 24-Feb-2023
CELL  0.71073   4.6655   8.1691  13.1868   90.000   98.453   90.000
ZERR    2.000   0.0002   0.0004   0.0006    0.000    0.002    0.000
LATT 1
SYMM -X, 1/2+Y, -Z
SFAC C  H  F  N
UNIT 24  18  4  2
LIST 4
REM Old TITL gil10435 in P2(1)/m
REM SHELXT solution in P2(1)/m: R1 0.103, Rweak 0.003, Alpha 0.013
REM <I/s>   5.763 for    5 systematic absences,  Orientation as input
REM Formula found by SHELXT:  C11 F2 N2
SIZE 0.082 0.084 0.211
TEMP -173.150
ACTA
CONF

L.S. 40
BOND $H
FMAP 2
PLAN 10

HTAB

OMIT    -3   3   6
OMIT    -3   0  12

WGHT    0.042000    0.227300
FVAR       1.85613
F1    3    0.713742    0.616548    0.583076    11.00000    0.02275    0.01877 =
         0.02330    0.00135    0.00388   -0.00504
C1    1    1.115193    0.750000    0.676444    10.50000    0.02142    0.03326 =
         0.01839    0.00000   -0.00096    0.00000
H1A   2    1.237168    0.650029    0.676628    11.00000   -1.50000
H1B   2    1.014312    0.750000    0.737141    10.50000   -1.50000
C2    1    0.894994    0.750000    0.581334    10.50000    0.01548    0.01414 =
         0.01932    0.00000    0.00085    0.00000
C3    1    1.017091    0.750000    0.480837    10.50000    0.01535    0.01952 =
         0.01776    0.00000    0.00016    0.00000
H3A   2    1.142088    0.655571    0.479782    11.00000   -1.20000
C4    1    0.787464    0.750000    0.391832    10.50000    0.01842    0.02049 =
         0.01726    0.00000    0.00424    0.00000
C5    1    0.593694    0.750000    0.321645    10.50000    0.01987    0.02094 =
         0.01723    0.00000    0.00464    0.00000
C6    1    0.355314    0.750000    0.238655    10.50000    0.01638    0.02372 =
         0.01419    0.00000    0.00415    0.00000
C7    1    0.236382    0.601910    0.198905    11.00000    0.02050    0.01982 =
         0.01816    0.00317    0.00243    0.00115
AFIX  43
H7    2    0.317365    0.501179    0.225317    11.00000   -1.20000
AFIX   0
C8    1    0.000864    0.601334    0.121142    11.00000    0.02167    0.01958 =
         0.01839   -0.00023    0.00306   -0.00231
AFIX  43
H8    2   -0.080885    0.500778    0.094729    11.00000   -1.20000
AFIX   0
C9    1   -0.114521    0.750000    0.082183    10.50000    0.01735    0.02247 =
         0.01517    0.00000    0.00290    0.00000
C10   1   -0.354640    0.750000   -0.001035    10.50000    0.02226    0.01929 =
         0.02073    0.00000    0.00226    0.00000
N1    4   -0.541272    0.750000   -0.068090    10.50000    0.02853    0.02588 =
         0.02534    0.00000   -0.00523    0.00000
HKLF 4


REM  gil10435.res in P2(1)/m
REM wR2 = 0.093602, GooF = S = 1.04857, Restrained GooF = 1.04857 for all data
REM R1 = 0.034769 for 963 Fo > 4sig(Fo) and 0.041958 for all 1126 data
REM 90 parameters refined using 0 restraints

END

WGHT      0.0420      0.2272

REM Instructions for potential hydrogen bonds
EQIV $2 -x+2, -y+1, -z+1
HTAB C3 F1_$2

REM Highest difference peak  0.335,  deepest hole -0.268,  1-sigma level  0.043
Q1    1   0.9641  0.7500  0.5324  10.50000  0.05    0.34
Q2    1   1.0207  0.7500  0.6255  10.50000  0.05    0.31
Q3    1   0.1011  0.6147  0.1677  11.00000  0.05    0.25
Q4    1  -0.2492  0.7500  0.0510  10.50000  0.05    0.21
Q5    1   0.2984  0.8158  0.2161  11.00000  0.05    0.20
Q6    1  -0.0263  0.8243  0.0850  11.00000  0.05    0.20
Q7    1   0.6665  0.8147  0.3569  11.00000  0.05    0.20
Q8    1  -0.0780  0.8178  0.1009  11.00000  0.05    0.20
Q9    1   0.8933  0.7500  0.4369  10.50000  0.05    0.18
Q10   1   0.5824  0.7500  0.3836  10.50000  0.05    0.18
;
_shelx_res_checksum                     94163

_shelx_hkl_file                         
;
   1   0   0 1538.35   30.80
   1   0   0 1504.05   32.10
   1   0   0 1556.84   36.40
  -1   0   0 1551.34   36.20
  -1   0   0 1491.65   32.20
  -1   0   0 1542.25   30.80
  -2   0   0  525.25   22.40
   2   0   0  535.95   15.90
   2   0   0  544.35   17.70
  -2   0   0  551.94   15.80
   2   0   0  522.55   22.60
  -3   0   0  846.92   24.70
   3   0   0  916.11   36.60
   3   0   0  887.01   25.40
   3   0   0  872.11   28.10
  -3   0   0  895.71   35.60
   4   0   0  199.88   12.40
  -4   0   0  209.48   19.30
  -4   0   0  191.88   11.80
   4   0   0  191.88   19.70
   4   0   0  206.48   14.50
   5   0   0   -0.50    3.60
   5   0   0   -0.20    4.50
   5   0   0   -0.70    7.10
  -5   0   0    1.90    5.30
   0  -1   0    1.00    0.90
   0  -1   0   -0.30    1.30
   0  -1   0   -0.40    1.00
   0  -1   0   -0.20    0.60
   0   1   0   -0.40    1.20
   0   1   0    0.50    0.90
   0   1   0   -0.30    0.80
   0   1   0    1.70    0.60
   0   1   0    0.00    0.60
   1  -1   0 1402.76   36.40
  -1  -1   0 1431.06   28.50
  -1  -1   0 1436.06   31.10
   1  -1   0 1429.66   30.00
   1   1   0 1401.06   28.40
  -1   1   0 1422.46   39.70
   1   1   0 1468.25   33.50
  -1   1   0 1397.36   29.70
   1   1   0 1435.36   30.90
   2  -1   0   55.49    8.70
  -2  -1   0   66.69    8.20
   2  -1   0   63.79    5.80
  -2  -1   0   62.29    6.00
  -2  -1   0   67.39    5.20
   2  -1   0   61.49    5.90
  -2   1   0   61.09    8.50
   2   1   0   62.19    8.20
   2   1   0   62.49    5.00
  -2   1   0   55.09    5.20
   2   1   0   75.59    6.50
  -3  -1   0   34.30    5.30
   3  -1   0   19.60    4.50
   3  -1   0   27.30    7.10
  -3  -1   0   30.50    7.70
   3  -1   0   23.80    4.90
  -3   1   0   13.10    5.70
   3   1   0   33.30    6.50
   3   1   0   31.60    8.60
  -3   1   0   24.80    4.70
   3   1   0   31.00    5.10
   4  -1   0   77.89    8.70
   4  -1   0   84.89   14.50
   4  -1   0   91.39    9.90
  -4  -1   0   75.39    7.70
  -4  -1   0   82.89   12.90
   4   1   0   84.79    9.70
   4   1   0   87.49    8.40
  -4   1   0   81.79    8.30
   4   1   0   75.69   13.40
  -5  -1   0   25.30    6.60
   5  -1   0   22.50   10.20
   5  -1   0   12.80    5.80
  -5  -1   0   19.80   12.70
   5  -1   0    4.60    4.50
   5   1   0   33.60    7.40
   5   1   0   39.10   12.90
  -5   1   0   29.90   10.80
   5   1   0   15.40    7.50
   1  -2   0   14.00    3.10
  -1  -2   0   17.00    3.20
  -1  -2   0   19.90    2.60
   1  -2   0   16.70    4.60
  -1  -2   0   24.30    4.70
   1   2   0   11.90    2.30
  -1   2   0   11.50    4.30
   1   2   0   15.10    2.30
   1   2   0   16.60    4.10
  -1   2   0   13.10    2.70
   2  -2   0  413.36   22.30
  -2  -2   0  447.16   16.50
  -2  -2   0  435.36   13.20
  -2  -2   0  432.66   19.10
   2  -2   0  444.36   15.50
  -2   2   0  405.06   21.60
  -2   2   0  421.76   14.60
   2   2   0  415.36   12.80
   2   2   0  437.96   19.20
   3  -2   0   41.10   11.30
  -3  -2   0   22.30    4.30
  -3  -2   0   21.10    7.70
  -3  -2   0   18.10    4.20
   3  -2   0   18.80    4.70
   3  -2   0   18.80    5.00
  -3   2   0   31.30    5.60
   3   2   0   28.90    6.40
  -3   2   0   21.50    7.40
   3   2   0   22.80    4.40
   3   2   0   12.10    5.20
   4  -2   0  485.25   21.00
   4  -2   0  475.65   22.00
  -4  -2   0  527.45   29.30
  -4   2   0  467.65   30.60
   4   2   0  474.45   25.30
   4   2   0  415.46   26.20
   4   2   0  528.95   29.90
  -4   2   0  509.35   20.40
   5  -2   0    1.90    5.50
   5  -2   0    2.40    5.30
  -5  -2   0    1.20    6.10
   5  -2   0   12.80   10.30
  -5  -2   0   -1.30    4.00
   5   2   0    8.80    5.40
   5   2   0    1.70    4.00
  -5   2   0   10.10    9.50
   5   2   0    2.00    6.90
   0  -3   0   -1.90    3.10
   0  -3   0   -0.50    1.30
   0  -3   0    0.60    2.50
   0  -3   0    2.30    1.50
   0  -3   0   -0.90    1.90
   0   3   0    0.50    1.60
   0   3   0   -2.70    2.00
   0   3   0    1.60    2.30
   0   3   0    1.40    1.40
   0   3   0   -3.80    2.70
  -1  -3   0   95.19    6.40
   1  -3   0   88.89    6.20
   1  -3   0  115.09   10.70
  -1  -3   0  104.99    8.50
  -1  -3   0   98.49    8.30
   1  -3   0  108.09   10.50
  -1  -3   0   97.49    4.80
   1  -3   0   92.19    7.20
  -1  -3   0   98.29    4.90
  -1   3   0  104.09    6.00
   1   3   0   94.29    6.10
   1   3   0   93.69    5.30
  -1   3   0   99.49    9.90
  -2  -3   0  624.34   24.10
  -2  -3   0  630.94   21.40
  -2  -3   0  645.24   17.30
   2  -3   0  619.34   20.20
   2  -3   0  619.04   29.50
   2   3   0  636.44   20.90
   2   3   0  633.44   16.90
  -2   3   0  625.64   19.30
  -2   3   0  627.44   28.70
   2   3   0  629.44   24.20
   3  -3   0   59.89   17.80
   3  -3   0   44.00    6.30
  -3  -3   0   45.20    5.40
  -3  -3   0   46.80   10.10
  -3   3   0   79.49   20.60
   3   3   0   48.20    9.10
   3   3   0   37.00    5.80
   3   3   0   27.30    8.50
  -3   3   0   29.30    5.30
   4  -3   0  223.88   14.80
   4  -3   0  223.28   15.00
   4  -3   0  341.67   33.50
  -4  -3   0  236.18   19.60
   4   3   0  251.97   12.70
   4   3   0  236.28   15.90
  -4   3   0  253.87   14.50
  -4   3   0  273.57   28.00
   4   3   0  210.78   30.00
  -5  -3   0    3.60    6.70
   5  -3   0    1.50    5.10
   5  -3   0    1.40    5.10
   5  -3   0   -0.40    8.00
  -5  -3   0    1.40    4.50
   5   3   0    1.20    4.20
   5   3   0    0.60    4.30
  -5   3   0   -0.80    7.60
   5   3   0    0.60    6.60
   0  -4   0  631.84   16.80
   0  -4   0  617.34   18.20
   0  -4   0  637.54   17.00
   0  -4   0  648.94   24.70
   0  -4   0  647.24   26.40
   0   4   0  667.43   19.80
   0   4   0  668.13   17.20
   0   4   0  634.84   24.90
   0   4   0  622.44   16.70
   0   4   0  640.94   28.50
  -1  -4   0   33.30    3.40
  -1  -4   0   30.90    3.50
   1  -4   0   31.30    6.00
  -1  -4   0   33.20    6.50
   1  -4   0   27.20    9.50
   1  -4   0   34.50    4.70
  -1  -4   0   32.60    7.30
   1  -4   0   35.00    3.90
   1  -4   0   34.30    8.80
  -1  -4   0   34.60    4.50
   1   4   0   35.80    4.90
  -1   4   0   38.60    5.80
   1   4   0   28.70    4.50
   1   4   0   35.60    7.70
  -1   4   0   27.00    6.60
   2  -4   0 1476.05   52.39
  -2  -4   0 1511.05   34.60
   2  -4   0 1498.35   42.00
  -2  -4   0 1573.04   44.70
  -2  -4   0 1526.05   40.40
   2  -4   0 1549.14   39.20
   2   4   0 1554.44   34.70
   2   4   0 1544.65   39.50
  -2   4   0 1804.12   60.59
  -2   4   0 1587.94   38.10
   2   4   0 1557.74   45.60
  -3  -4   0  255.47   28.20
   3  -4   0  293.07   14.80
  -3  -4   0  274.47   12.00
   3  -4   0  292.87   15.30
  -3  -4   0  294.77   16.60
   3  -4   0  283.67   24.20
   3   4   0  286.07   11.90
  -3   4   0  291.27   14.40
   3   4   0  276.97   15.60
   3   4   0  301.07   21.90
  -3   4   0  289.57   22.90
   4  -4   0 1277.77   40.10
  -4  -4   0 1278.77   47.90
   4  -4   0 1229.88   57.99
   4  -4   0 1310.07   39.70
   4   4   0 1207.68   47.00
   4   4   0 1237.48   41.20
   4   4   0 1269.87   33.60
  -4   4   0 1206.78   54.89
  -4   4   0 1282.77   38.00
   5  -4   0    1.50    8.10
  -5  -4   0   -1.10    6.70
   5  -4   0   -4.50    4.40
   5  -4   0    4.20    6.00
   5   4   0    3.90    5.30
   5   4   0    2.30    6.80
   5   4   0    1.60    4.00
  -5   4   0    7.80    6.60
   0  -5   0   30.20    7.80
   0  -5   0   16.30    3.40
   0  -5   0   25.10    6.90
   0  -5   0   31.40    3.80
   0  -5   0   43.00    5.20
   0   5   0   26.60    4.10
   0   5   0   45.80    8.20
   0   5   0   25.40    6.20
   1  -5   0    8.70    6.00
   1  -5   0   12.00    3.70
  -1  -5   0   19.80    3.70
  -1  -5   0   21.30    4.70
   1  -5   0    7.10    5.50
  -1  -5   0    5.10    4.50
  -1  -5   0   13.50    4.90
   1  -5   0   14.10    3.20
  -1  -5   0    8.70    2.60
   1  -5   0   20.30    5.20
   1   5   0   14.60    4.00
   1   5   0    8.50    5.20
  -1   5   0   10.90    5.20
  -1   5   0   13.60    3.50
   1   5   0    8.70    3.10
   2  -5   0  186.28   11.60
   2  -5   0  204.58   13.70
  -2  -5   0  203.08   14.50
  -2  -5   0  197.38   14.50
  -2  -5   0  194.58    8.50
  -2  -5   0  172.48   11.40
   2  -5   0  223.98   19.70
   2  -5   0  281.47   29.20
   2   5   0  197.08   15.50
   2   5   0  214.78   12.80
  -2   5   0  180.48   17.20
   2   5   0  198.68   11.40
  -2   5   0  202.38   11.00
  -3  -5   0   35.40    5.60
   3  -5   0   40.80   14.50
  -3  -5   0   28.90    7.90
   3  -5   0   28.50    6.50
  -3  -5   0   41.60    8.80
   3  -5   0   34.40   10.40
   3   5   0   36.70    9.10
   3   5   0   34.40    6.60
  -3   5   0   28.30   10.30
   3   5   0   26.70    5.70
  -3   5   0   50.89    8.10
  -4  -5   0   77.19   13.80
   4  -5   0   69.19    9.10
   4  -5   0   77.89   13.50
   4  -5   0   70.29   11.10
   4  -5   0   68.79   17.20
  -4  -5   0   70.69    7.50
   4   5   0   78.19   10.20
   4   5   0   86.89   14.00
   4   5   0   76.89    7.50
  -4   5   0   84.29    9.70
  -4   5   0   53.09   13.50
   5  -5   0   15.00   11.20
   5  -5   0    6.90   10.40
  -5  -5   0   11.10    9.30
   5  -5   0    9.40    7.10
   5  -5   0   10.00    6.50
   5   5   0   20.60    5.70
   5   5   0   13.70    7.80
   5   5   0   23.80   10.00
  -5   5   0    8.90    7.10
   0  -6   0 6803.52  130.69
   0  -6   0 7065.09  152.88
   0  -6   0 6923.01  131.59
   0  -6   0 6988.20  149.39
   0   6   0 6953.00  130.89
   0   6   0 7009.60  149.88
   0   6   0 6168.28  154.58
   1  -6   0  121.39    7.10
  -1  -6   0  120.39    8.60
  -1  -6   0  133.59    7.70
  -1  -6   0  105.09   11.50
   1  -6   0  121.69   15.30
  -1  -6   0  119.89    7.10
   1  -6   0  114.49   11.00
   1  -6   0  134.39    9.10
   1  -6   0  119.69   14.40
  -1  -6   0  119.09   12.60
  -1   6   0  121.19    8.00
   1   6   0  101.79    8.70
  -1   6   0  113.29   13.50
   1   6   0  109.69   12.60
   1   6   0  117.39    8.20
   2  -6   0    7.40    3.40
  -2  -6   0   21.10    6.00
   2  -6   0    7.00    7.70
  -2  -6   0   11.60    3.10
  -2  -6   0   10.60    6.00
   2  -6   0   19.00    5.30
  -2  -6   0   17.10    3.80
   2  -6   0    3.50    6.20
   2  -6   0   31.30    7.90
  -2  -6   0   12.80    6.40
   2   6   0   11.30    4.60
  -2   6   0    7.20    6.80
   2   6   0   12.70    4.20
   2   6   0   11.10    7.30
  -2   6   0    7.20    4.00
  -3  -6   0   69.79   11.00
  -3  -6   0   75.19    8.40
   3  -6   0  125.59   28.80
  -3  -6   0   55.19    9.70
   3  -6   0   48.40    8.70
   3  -6   0   59.69   10.90
  -3  -6   0   61.89    8.40
  -3   6   0   52.19    8.50
   3   6   0   55.99    6.70
   3   6   0   66.69    8.60
  -3   6   0   75.09   20.10
   3   6   0   61.59   11.30
   4  -6   0    6.80    8.40
   4  -6   0   -1.20    8.80
  -4  -6   0    3.90    5.50
   4  -6   0    1.40    5.20
   4  -6   0    1.20    7.20
  -4  -6   0    7.60    7.50
  -4  -6   0    4.00    4.30
   4  -6   0    4.30    4.90
  -4  -6   0    7.60    7.20
  -4   6   0    7.80   11.10
   4   6   0    6.70    5.70
  -4   6   0    8.00    6.00
   4   6   0    5.60    4.10
   4   6   0    2.70    6.80
   0  -7   0   51.49    5.80
   0  -7   0   61.09   11.50
   0   7   0   33.00    9.70
   1  -7   0  310.97   25.20
  -1  -7   0  289.87   14.40
  -1  -7   0  300.17   12.80
   1  -7   0  344.47   24.70
  -1  -7   0  312.17   12.70
   1  -7   0  297.97   12.00
   1  -7   0  306.37   16.50
  -1  -7   0  298.87   20.90
  -1  -7   0  327.17   20.80
   1  -7   0  313.87   15.10
   1   7   0  316.27   14.30
  -1   7   0  320.57   14.00
   1   7   0  283.37   20.80
   1   7   0  287.47   15.50
  -1   7   0  294.47   22.50
  -2  -7   0    7.00    3.20
  -2  -7   0   10.20    5.10
   2  -7   0    7.60   14.10
   2  -7   0    6.60    4.40
   2  -7   0   10.50    6.70
   2  -7   0   11.00    3.70
  -2  -7   0   12.40    6.80
  -2  -7   0    8.70    6.10
   2   7   0    9.60    6.90
  -2   7   0   12.30   10.60
  -2   7   0   18.80    5.20
   2   7   0    6.80    4.20
   2   7   0    9.70    4.60
  -3  -7   0   -2.50    4.40
   3  -7   0   -3.80    4.30
  -3  -7   0    4.90    6.10
  -3  -7   0    2.10    3.60
   3  -7   0   -2.90    8.50
  -3  -7   0    3.90    3.00
   3  -7   0   -4.60    5.70
   3   7   0   -1.30    6.00
   3   7   0    1.50    4.00
   3   7   0   -0.40    3.40
  -3   7   0   -1.60    7.60
  -3   7   0   -4.60    3.50
  -4  -7   0   63.19   14.10
   4  -7   0   62.39   16.30
   4  -7   0   27.90   14.40
   4  -7   0   44.20    8.20
  -4  -7   0   56.59    6.50
  -4  -7   0   40.80   14.40
  -4  -7   0   44.90   10.90
   4  -7   0   57.39   10.90
   4   7   0   41.10    7.40
  -4   7   0   58.09   10.80
   4   7   0   47.00   12.90
   4   7   0   57.09    9.00
  -4   7   0   61.89   19.30
   0  -8   0 3859.61  101.99
   0  -8   0 3726.63   80.69
   0  -8   0 3732.23   79.39
   0   8   0 3815.72  101.09
   0   8   0 3782.92   79.89
   1  -8   0    8.00    8.60
   1  -8   0    8.80    4.90
  -1  -8   0    5.60    3.50
   1  -8   0    6.30    3.30
   1  -8   0   -0.80    4.60
  -1  -8   0    0.70    5.00
  -1  -8   0    7.50    7.30
  -1  -8   0    1.80    3.20
  -1   8   0    8.10    4.20
  -1   8   0    6.70    6.00
   1   8   0    5.50    3.80
   1   8   0    5.90    5.40
   1   8   0    2.70    6.00
  -2  -8   0   30.70    5.30
  -2  -8   0   31.40    9.20
   2  -8   0   10.20    5.90
   2  -8   0   29.50    8.40
  -2  -8   0   19.70    6.30
  -2  -8   0    2.80    7.00
   2  -8   0   18.20    4.30
   2  -8   0   10.60    8.20
   2  -8   0   26.80   11.20
  -2  -8   0   12.10    5.00
   2   8   0   33.00    7.10
  -2   8   0   22.80   13.30
   2   8   0   19.00    5.60
   2   8   0   21.60    9.40
  -2   8   0   23.50    6.00
   3  -8   0   79.69   14.10
  -3  -8   0   88.79    7.20
   3  -8   0  112.29   19.40
  -3  -8   0   78.09   10.50
  -3  -8   0   74.79   11.80
   3  -8   0   95.09   11.60
  -3  -8   0  103.59   14.60
   3  -8   0   82.79    8.00
  -3  -8   0   76.49    8.00
   3   8   0   88.49    9.60
   3   8   0   81.89   14.60
   3   8   0   75.69    9.90
  -3   8   0   95.69   23.30
  -3   8   0   81.19   16.60
   0  -9   0    8.00    8.40
   0  -9   0   -2.30    4.00
   0  -9   0    3.30    3.80
   0  -9   0    1.90    3.10
   0   9   0    0.80    7.00
  -1  -9   0  201.08   11.80
  -1  -9   0  217.18   12.40
   1  -9   0  220.88   23.60
   1  -9   0  207.28   10.90
  -1  -9   0  213.68   13.30
   1  -9   0  175.78   13.20
   1  -9   0  243.98   15.80
  -1  -9   0  192.58   24.00
  -1  -9   0  207.68   20.50
   1  -9   0  182.98   24.60
   1   9   0  200.08   12.90
  -1   9   0  190.68   12.50
   1   9   0  235.88   15.90
  -2  -9   0    8.80    6.80
  -2  -9   0    3.40    4.90
   2  -9   0    3.40    3.20
  -2  -9   0    4.50   14.30
   2  -9   0    9.70    9.70
   2  -9   0   -0.40    8.50
   2  -9   0    2.70    5.00
  -2  -9   0    7.40    4.20
   2   9   0    7.50    5.60
   2   9   0    1.20    6.40
   2   9   0   14.00    5.30
  -2   9   0    1.50    8.40
  -2   9   0    9.20    5.90
   0 -10   0   45.20   12.60
  -1 -10   0   13.40    5.50
  -1 -10   0   17.20   12.70
   1 -10   0   10.10    6.10
  -1 -10   0   16.80    9.90
  -1 -10   0   23.10    7.70
   1 -10   0   29.40   12.10
   1 -10   0   21.10    5.20
  -1  10   0   19.10   11.90
  -1  10   0   14.90    6.40
   5   0  -1  161.48   13.00
  -5   0   1  144.69   13.20
   5   0  -1  144.89   13.70
   5   0  -1  145.49   20.40
  -5   0   1  165.58   24.00
   4   0  -1   91.69    9.60
  -4   0   1  101.59   14.40
  -4   0   1   83.69    8.40
   4   0  -1   97.59    9.10
   4   0  -1   76.09   13.50
   3   0  -1 1478.65   36.80
   3   0  -1 1424.76   39.10
  -3   0   1 1480.85   36.70
  -3   0   1 1517.25   49.90
   3   0  -1 1493.75   50.29
  -2   0   1  610.84   19.00
   2   0  -1  595.74   17.80
  -2   0   1  607.14   24.80
  -2   0   1  617.24   17.50
   2   0  -1  599.24   18.60
   1   0  -1  806.42   18.80
  -1   0   1  829.02   18.50
  -1   0   1  837.12   19.10
  -1   0   1  816.02   23.70
   1   0  -1  825.02   23.80
   1   0  -1  802.22   18.40
  -1   0  -1 2831.82   54.59
   1   0   1 2946.71   60.39
   1   0   1 2864.41   54.49
  -2   0  -1 4669.63   99.59
   2   0   1 4609.84   92.99
   2   0   1 4578.14  100.29
  -2   0  -1 4642.14   88.59
   2   0   1 4549.14   88.89
   3   0   1  627.24   23.10
  -3   0  -1  631.24   19.50
  -3   0  -1  614.24   28.50
   3   0   1  592.24   19.60
   3   0   1  610.84   29.10
  -4   0  -1  391.26   16.60
   4   0   1  408.76   20.70
   4   0   1  361.76   16.80
   4   0   1  404.86   27.20
  -4   0  -1  353.66   24.90
  -5   0  -1   17.20   11.20
   5   0   1   15.10    6.00
  -5   0  -1   19.30    6.00
   5   0   1   10.50    6.00
   5   0   1   31.30   12.20
  -5  -1   1   42.90   13.80
   5  -1  -1   47.50   14.20
  -5  -1   1   46.90   12.80
   5  -1  -1   58.69    9.50
   5  -1  -1   66.39    9.40
   5   1  -1   69.39   16.90
   5   1  -1   42.90    8.70
   5   1  -1   48.90    8.80
  -5   1   1   62.19    9.00
  -5   1   1   44.20   12.50
  -4  -1   1   39.20    6.80
   4  -1  -1   38.20   11.20
  -4  -1   1   43.30   10.90
   4  -1  -1   65.79    8.40
   4  -1  -1   64.09    8.10
  -4   1   1   53.69    7.30
   4   1  -1   55.99    8.20
   4   1  -1   53.59    8.00
   4   1  -1   70.49   13.00
  -4   1   1   37.80    9.30
  -3  -1   1  704.83   21.40
  -3  -1   1  670.53   24.50
  -3  -1   1  679.53   30.70
   3  -1  -1  700.83   22.50
   3  -1  -1  659.13   32.40
   3  -1  -1  722.63   23.80
   3   1  -1  711.13   31.60
   3   1  -1  671.93   21.10
  -3   1   1  706.23   32.60
   3   1  -1  697.93   24.10
  -3   1   1  687.63   22.00
   2  -1  -1  254.57   16.60
  -2  -1   1  273.07   10.30
  -2  -1   1  262.17   15.50
   2  -1  -1  270.07   11.40
  -2  -1   1  265.87   11.90
   2  -1  -1  247.98   11.30
   2   1  -1  264.47   10.20
  -2   1   1  262.67   16.50
  -2   1   1  286.07   11.20
   2   1  -1  256.37   15.50
   2   1  -1  258.67   11.60
   1  -1  -1 1559.64   31.40
   1  -1  -1 1537.95   32.30
  -1  -1   1 1528.75   31.50
  -1  -1   1 1591.94   37.80
  -1  -1   1 1593.04   33.30
  -1   1   1 1534.55   32.20
   1   1  -1 1533.55   31.30
  -1   1   1 1556.84   39.60
   1   1  -1 1532.65   33.00
   1   1  -1 1577.84   37.60
   0  -1   1 1318.07   26.70
   0  -1   1 1331.27   26.60
   0  -1   1 1412.16   31.60
   0  -1   1 1360.66   26.10
   0  -1  -1 1322.07   25.00
   0  -1   1 1345.97   30.40
   0  -1  -1 1317.27   25.00
   0   1  -1 1333.87   27.00
   0   1   1 1329.57   25.00
   0   1  -1 1353.36   30.50
   0   1   1 1360.66   27.10
   0   1  -1 1324.37   26.00
   0   1  -1 1351.96   26.70
   0   1   1 1320.87   25.00
   0   1  -1 1428.06   31.80
  -1  -1  -1  906.51   19.10
   1  -1   1  953.90   27.60
  -1  -1  -1  971.10   23.60
  -1  -1  -1  953.50   22.70
   1  -1   1  935.51   21.20
   1   1   1  941.71   23.10
   1   1   1  928.31   19.20
  -1   1  -1  928.81   27.00
   1   1   1  911.11   22.30
   2  -1   1  341.07   12.50
  -2  -1  -1  346.77   11.10
   2  -1   1  325.07   18.50
  -2  -1  -1  349.37   16.50
   2   1   1  339.87   11.30
  -2   1  -1  330.77   11.80
  -2   1  -1  353.66   18.50
   2   1   1  344.87   14.10
   2   1   1  349.87   16.70
   3  -1   1   80.69   11.80
  -3  -1  -1   70.89    6.10
  -3  -1  -1   73.49    9.90
   3  -1   1   72.69    7.70
   3  -1   1   84.59    7.40
   3   1   1   67.29    7.60
  -3   1  -1   80.49   11.00
   3   1   1   68.69   10.00
  -3   1  -1   76.39    6.70
   3   1   1   82.09    6.50
  -4  -1  -1    9.30    6.20
  -4  -1  -1    4.40    3.30
   4  -1   1    5.20    4.20
   4  -1   1    1.70    3.60
   4  -1   1    7.60    9.10
   4   1   1   -0.20    4.30
   4   1   1    3.40    6.30
  -4   1  -1    2.80    3.70
  -4   1  -1   -1.30    4.40
   4   1   1   15.10    7.20
  -5  -1  -1  915.61   29.60
   5  -1   1  863.01   35.40
   5  -1   1  835.52   46.90
  -5  -1  -1  901.21   47.30
   5   1   1  813.22   43.80
  -5   1  -1  878.11   45.80
  -5   1  -1  883.41   30.60
   5   1   1  863.91   35.60
   5   1   1  864.81   29.90
   5  -2  -1  263.87   17.20
   5  -2  -1  237.78   26.40
  -5  -2   1  251.77   15.50
   5  -2  -1  297.57   19.00
  -5  -2   1  233.78   23.40
   5   2  -1  267.37   18.70
   5   2  -1  242.08   24.10
   5   2  -1  263.07   15.40
  -5   2   1  247.88   16.30
  -4  -2   1    9.10    4.50
  -4  -2   1    3.10    5.40
  -4  -2   1    9.50    4.40
   4  -2  -1   14.70    6.00
   4  -2  -1    8.40    7.30
   4  -2  -1    1.20    4.00
  -4   2   1    4.30    6.50
   4   2  -1    5.00    6.00
   4   2  -1    6.60    7.60
  -4   2   1    5.00    4.10
   4   2  -1    9.30    6.90
  -3  -2   1   13.80    6.10
   3  -2  -1    8.30    3.60
   3  -2  -1   14.40    4.30
  -3  -2   1   10.50    3.50
  -3  -2   1   10.40    4.90
   3  -2  -1   17.00    6.90
  -3   2   1   11.40    4.20
   3   2  -1   13.20    6.40
   3   2  -1   16.00    4.30
   3   2  -1    9.20    3.40
  -3   2   1   10.90    8.40
  -2  -2   1  202.78    8.80
   2  -2  -1  189.58    9.30
  -2  -2   1  224.88   14.40
   2  -2  -1  204.58   15.70
   2  -2  -1  199.88   10.20
  -2  -2   1  220.48   11.20
   2   2  -1  219.28   14.20
   2   2  -1  209.88    8.70
  -2   2   1  192.98    9.40
   2   2  -1  187.08   10.10
  -1  -2   1 7019.80  131.39
  -1  -2   1 7328.97  134.39
  -1  -2   1 7125.69  139.89
   1  -2  -1 7197.78  143.09
   1  -2  -1 7119.49  132.99
  -1   2   1 7164.78  142.49
   1   2  -1 7407.66  140.69
  -1   2   1 7121.89  132.69
   1   2  -1 7127.89  131.49
   0  -2   1  397.06   15.50
   0  -2  -1  432.76   13.70
   0  -2   1  419.56   17.10
   0  -2  -1  418.76   10.90
   0  -2  -1  442.66   16.70
   0  -2   1  424.16   10.90
   0  -2  -1  443.56    9.90
   0  -2  -1  393.56   10.00
   0  -2   1  427.86   11.40
   0  -2   1  400.66   12.10
   0   2  -1  453.85   16.40
   0   2  -1  441.66   11.60
   0   2  -1  414.36   10.90
   0   2   1  417.46   13.40
   0   2   1  432.06    9.60
   0   2  -1  423.66   12.60
   0   2   1  419.06    9.80
   0   2   1  416.16   11.20
  -1  -2  -1  506.85   14.80
   1  -2   1  473.65   20.10
  -1  -2  -1  496.15   11.50
   1  -2   1  491.75   14.10
  -1  -2  -1  530.05   15.30
   1  -2   1  513.75   16.10
  -1   2  -1  501.55   20.30
   1   2   1  506.65   11.50
  -1   2  -1  494.85   13.90
   1   2   1  525.55   15.30
   1   2   1  468.05   14.40
  -2  -2  -1    2.40    1.90
   2  -2   1    0.60    2.50
   2  -2   1    2.60    4.70
  -2  -2  -1    2.30    3.60
  -2  -2  -1    1.10    2.50
   2   2   1    4.90    3.50
   2   2   1    2.80    2.00
  -2   2  -1    6.40    2.80
  -2   2  -1    1.70    3.10
   2   2   1    3.60    2.80
  -3  -2  -1    9.00    2.90
   3  -2   1    6.60    5.80
   3  -2   1   11.40    4.50
   3  -2   1    5.70    3.60
  -3  -2  -1    9.60    5.70
   3   2   1    8.30    3.20
   3   2   1    5.10    4.90
  -3   2  -1    8.50    5.80
   3   2   1    4.90    3.90
  -3   2  -1    4.80    3.10
  -4  -2  -1  266.37   20.20
   4  -2   1  256.27   15.10
   4  -2   1  242.48   15.80
   4  -2   1  229.28   22.90
   4   2   1  244.58   16.30
   4   2   1  266.77   20.90
   4   2   1  257.17   13.00
  -4   2  -1  270.07   14.30
  -5  -2  -1    1.20    5.90
   5  -2   1   -6.30    6.00
   5  -2   1   -4.50    4.40
   5  -2   1    1.90    4.10
  -5  -2  -1    5.10    4.80
  -5   2  -1    0.00    7.40
  -5   2  -1    5.00    5.10
   5   2   1    0.40    4.00
   5   2   1   -2.20    3.30
   5   2   1   -4.10    5.60
  -5  -3   1   11.80    6.00
   5  -3  -1   15.40   14.10
   5  -3  -1   11.20    6.50
   5  -3  -1    8.80    6.60
  -5  -3   1    0.40    6.80
   5   3  -1    5.50    8.60
  -5   3   1    1.80    5.90
   5   3  -1    8.30    5.00
   5   3  -1   -2.50    4.20
  -5   3   1    8.90    9.90
  -4  -3   1   64.59   11.90
   4  -3  -1   56.39    8.20
   4  -3  -1   49.10    9.10
   4  -3  -1   51.29   14.60
   4   3  -1   73.99   13.60
  -4   3   1   66.29    9.90
   4   3  -1   46.90    7.20
   4   3  -1   51.49    8.30
  -4   3   1   80.69   18.40
   3  -3  -1   41.60   10.80
   3  -3  -1   33.70    6.30
  -3  -3   1   26.00    6.50
   3  -3  -1   35.60    5.50
  -3  -3   1   29.50    7.70
   3   3  -1   32.60    8.00
  -3   3   1   40.30    6.50
  -3   3   1   33.70   10.30
   3   3  -1   30.10    8.30
  -2  -3   1  634.84   21.90
  -2  -3   1  662.23   18.50
   2  -3  -1  672.23   21.00
  -2  -3   1  639.04   26.10
   2  -3  -1  659.73   19.40
  -2   3   1  674.03   20.20
  -2   3   1  650.53   29.30
   2   3  -1  667.83   18.30
   2   3  -1  700.43   26.70
   2   3  -1  691.23   21.80
   1  -3  -1    5.70    2.70
  -1  -3   1    6.40    2.90
  -1  -3   1    5.00    3.90
   1  -3  -1   15.50    5.80
  -1  -3   1    6.90    2.40
  -1  -3   1    6.90    3.90
   1   3  -1    0.90    3.10
   1   3  -1    6.50    2.60
  -1   3   1    7.00    4.50
  -1   3   1    9.60    2.70
   0  -3  -1   21.80    4.40
   0  -3   1   27.30    3.20
   0  -3  -1   27.40    2.70
   0  -3  -1   38.70    6.20
   0  -3   1   31.80    4.00
   0  -3  -1   28.20    3.70
   0  -3  -1   34.30    5.30
   0  -3   1   36.40    7.90
   0  -3   1   22.70    4.90
   0  -3   1   28.00    3.30
   0   3  -1   31.60    7.80
   0   3   1   29.00    4.00
   0   3  -1   27.30    4.40
   0   3  -1   30.10    3.50
   0   3   1   22.60    4.60
   0   3  -1   26.00    6.40
   0   3   1   31.20    2.70
   0   3   1   29.90    2.60
   0   3  -1   33.20    3.40
   1  -3   1 5414.26  103.59
  -1  -3  -1 5460.05  104.09
  -1  -3  -1 5475.05  105.89
  -1  -3  -1 5287.37   99.09
   1  -3   1 5430.46  106.69
   1  -3   1 5371.26  116.49
  -1  -3  -1 5469.85   98.89
   1   3   1 5342.27  103.39
   1   3   1 5537.95  107.49
   1   3   1 5396.96   99.89
  -1   3  -1 5309.37  102.69
  -2  -3  -1  153.28    9.70
  -2  -3  -1  151.08    6.80
   2  -3   1  142.69    9.00
  -2  -3  -1  145.59   10.50
   2  -3   1  125.09   10.00
   2  -3   1  156.08   14.80
  -2   3  -1  142.09    8.40
   2   3   1  149.09    6.60
  -2   3  -1  168.98   16.90
   2   3   1  158.28    9.50
   2   3   1  164.58   11.00
  -3  -3  -1  545.25   24.80
  -3  -3  -1  537.25   16.90
   3  -3   1  528.85   20.50
   3  -3   1  547.85   21.70
   3  -3   1  522.85   35.80
  -3   3  -1  536.35   19.50
   3   3   1  525.35   22.00
   3   3   1  539.65   25.30
   3   3   1  527.35   16.60
  -3   3  -1  581.44   35.20
   4  -3   1  918.51   33.10
  -4  -3  -1  938.71   38.80
   4  -3   1  927.21   47.80
   4  -3   1  951.30   32.30
  -4   3  -1  901.61   45.00
   4   3   1  963.30   34.60
  -4   3  -1  969.50   30.60
   4   3   1  944.11   27.20
   5  -3   1    1.70    4.80
   5  -3   1   -8.30    6.60
   5  -3   1    1.10    5.30
  -5  -3  -1   -2.10    3.90
  -5  -3  -1   -1.90    6.50
   5   3   1    0.60    4.00
   5   3   1    2.60    7.20
  -5   3  -1    0.20    5.10
  -5   3  -1   -1.40    7.80
   5   3   1    1.30    4.50
  -5  -4   1  779.62   42.30
   5  -4  -1  891.01   34.00
   5  -4  -1  875.51   34.70
   5   4  -1  847.52   43.90
  -5   4   1  872.61   62.09
   5   4  -1  883.91   36.30
  -5   4   1  956.60   41.50
  -4  -4   1   -3.30    4.30
   4  -4  -1   -3.90    4.20
   4  -4  -1    0.80    3.80
   4  -4  -1   -5.20    7.60
  -4   4   1   -1.90    4.10
   4   4  -1   -1.70    2.80
   4   4  -1    0.60    4.20
   4   4  -1    0.70    5.70
  -4   4   1    1.00    5.90
   3  -4  -1  185.28   11.10
   3  -4  -1  177.68   12.20
   3  -4  -1  134.99   23.60
  -3  -4   1  185.48   13.10
  -3  -4   1  168.68   15.60
  -3  -4   1  186.28   10.10
  -3   4   1  219.88   12.50
   3   4  -1  189.78   10.00
   3   4  -1  185.08   12.50
  -3   4   1  170.38   28.00
   3   4  -1  188.18   16.50
  -2  -4   1 1164.28   32.90
  -2  -4   1 1111.39   27.70
   2  -4  -1 1149.89   31.30
   2  -4  -1 1132.49   43.70
  -2  -4   1 1166.58   38.10
   2   4  -1 1121.79   31.40
  -2   4   1 1080.89   41.70
   2   4  -1 1139.49   39.00
  -2   4   1 1110.69   29.70
   2   4  -1 1124.99   27.80
  -1  -4   1 7406.56  137.69
   1  -4  -1 7120.89  136.09
  -1  -4   1 7132.99  134.09
  -1  -4   1 7307.17  147.09
   1  -4  -1 7120.29  149.79
   1  -4  -1 7121.09  133.59
  -1  -4   1 7204.38  147.29
   1  -4  -1 7232.08  151.18
   1  -4  -1 7301.97  139.39
  -1   4   1 7069.09  149.59
   1   4  -1 7074.69  135.69
   1   4  -1 7270.47  150.28
  -1   4   1 7107.09  134.99
   1   4  -1 7106.09  136.59
   0  -4   1  311.07   18.60
   0  -4  -1  305.07    9.90
   0  -4  -1  303.37   11.20
   0  -4   1  303.87   10.80
   0  -4   1  315.57   12.20
   0  -4  -1  292.67   15.20
   0  -4  -1  330.57   17.30
   0  -4   1  311.67   11.10
   0  -4   1  323.57   17.60
   0   4  -1  318.47   11.40
   0   4   1  302.67   15.20
   0   4  -1  316.27   17.40
   0   4  -1  292.17   10.50
   0   4   1  308.17   12.10
   0   4  -1  331.77   18.60
   0   4  -1  328.77   13.40
   0   4   1  315.57    9.70
   0   4   1  303.17    9.80
  -1  -4  -1   26.90    5.60
  -1  -4  -1   19.80    3.80
  -1  -4  -1   24.30    5.30
   1  -4   1   34.10   10.60
  -1  -4  -1   21.80    3.10
   1  -4   1   19.30    6.90
   1  -4   1   20.40    5.20
   1  -4   1   18.30    3.90
  -1  -4  -1   19.60    2.60
  -1   4  -1   23.70    4.10
   1   4   1   22.10    4.00
   1   4   1   20.60    5.70
   1   4   1   18.30    3.60
  -1   4  -1   39.20   10.40
  -2  -4  -1  471.35   13.90
   2  -4   1  485.55   20.50
   2  -4   1  489.35   18.10
  -2  -4  -1  470.35   18.60
  -2  -4  -1  450.65   19.60
   2  -4   1  581.84   33.40
  -2   4  -1  473.45   17.00
  -2   4  -1  581.34   32.50
   2   4   1  473.45   13.90
   2   4   1  434.96   20.20
   2   4   1  467.35   18.00
   3  -4   1   32.90    6.50
   3  -4   1   35.20    8.40
  -3  -4  -1   33.50    7.60
  -3  -4  -1   32.90    8.00
  -3  -4  -1   35.30    4.70
   3  -4   1   29.50   10.00
  -3   4  -1   43.70    6.20
   3   4   1   35.00    4.70
   3   4   1   43.20    8.10
  -3   4  -1   24.50    7.60
   3   4   1   46.60   10.00
   4  -4   1  129.69   19.80
   4  -4   1   98.69   13.10
   4  -4   1  126.09   11.90
  -4  -4  -1  129.89   14.20
   4  -4   1  112.29   11.90
   4   4   1  111.49   14.20
  -4   4  -1  126.69   11.00
   4   4   1  121.69    8.80
  -4   4  -1  118.39   17.50
   4   4   1  110.39   11.70
   5  -4   1   45.80   10.00
   5  -4   1   35.10    8.90
   5  -4   1   21.60   10.20
  -5  -4  -1   33.80   10.30
   5  -4   1   28.20   14.70
  -5   4  -1   62.89   10.20
   5   4   1   31.70    6.40
   5   4   1   59.09   14.50
   5   4   1   57.29   12.70
   5  -5  -1    2.80    5.20
   5  -5  -1   -0.10    9.90
  -5  -5   1   -0.30    9.20
   5  -5  -1   11.20   12.60
   5  -5  -1   -0.90    6.50
   5   5  -1   -1.20    5.00
   5   5  -1    4.30    7.40
  -5   5   1    4.60    7.00
   5   5  -1    1.80    8.00
  -4  -5   1  178.28   15.60
   4  -5  -1  163.08   22.40
  -4  -5   1  165.88   12.20
   4  -5  -1  179.18   14.70
   4  -5  -1  203.58   13.50
   4   5  -1  176.58   14.20
   4   5  -1  163.88   18.40
  -4   5   1  206.48   22.70
  -4   5   1  177.68   13.00
   4   5  -1  179.28   11.40
   3  -5  -1   39.60    8.60
  -3  -5   1   31.00    9.20
  -3  -5   1   22.60    4.60
   3  -5  -1   49.80   16.80
   3  -5  -1   15.70    5.70
   3  -5  -1   31.20    5.90
  -3  -5   1   45.40    9.10
   3   5  -1   22.50    5.60
   3   5  -1   23.80    7.00
   3   5  -1   26.40    9.70
  -3   5   1   21.40    9.00
  -3   5   1   33.50    6.80
  -2  -5   1  365.56   20.80
  -2  -5   1  338.07   16.20
   2  -5  -1  315.97   15.10
  -2  -5   1  309.57   19.10
  -2  -5   1  328.17   12.90
   2  -5  -1  326.67   23.70
   2  -5  -1  336.67   17.50
  -2  -5   1  322.57   12.10
  -2   5   1  312.37   22.30
  -2   5   1  309.17   14.00
   2   5  -1  323.87   14.90
   2   5  -1  340.97   21.20
   2   5  -1  334.57   14.70
   1  -5  -1    9.00    5.70
  -1  -5   1   14.10    3.70
   1  -5  -1   17.80    4.10
   1  -5  -1   10.80    4.10
  -1  -5   1   15.90    3.70
   1  -5  -1   18.80    3.00
  -1  -5   1    7.60    4.90
  -1  -5   1    9.80    2.90
  -1  -5   1    8.10    4.10
   1   5  -1   22.20    7.20
   1   5  -1   14.90    3.90
   1   5  -1   13.50    4.00
  -1   5   1   14.90    5.70
  -1   5   1   15.00    3.50
   0  -5  -1  278.07   11.50
   0  -5  -1  280.17   10.10
   0  -5   1  275.17   11.00
   0  -5   1  279.57   12.10
   0  -5  -1  299.17   18.40
   0  -5   1  253.47   10.70
   0  -5  -1  273.57   16.30
   0  -5   1  301.07   18.60
   0  -5   1  271.77   18.80
   0   5  -1  258.77   10.60
   0   5  -1  265.07   17.70
   0   5   1  277.67   19.40
   0   5  -1  278.47   18.50
   0   5  -1  278.27   13.50
   0   5   1  277.37   10.00
   0   5   1  291.67   12.90
   0   5   1  266.97   10.00
  -1  -5  -1  525.65   21.30
   1  -5   1  506.75   16.30
   1  -5   1  498.55   26.80
  -1  -5  -1  504.05   14.20
   1  -5   1  573.34   29.80
  -1  -5  -1  514.95   17.60
  -1  -5  -1  493.85   21.20
  -1  -5  -1  508.55   14.60
   1  -5   1  532.85   18.10
   1  -5   1  548.65   20.50
   1   5   1  531.25   16.80
  -1   5  -1  518.05   26.80
  -1   5  -1  500.55   16.70
   1   5   1  507.95   22.70
   1   5   1  530.95   16.90
   2  -5   1   45.30    6.30
   2  -5   1   46.80    8.60
   2  -5   1   37.40   11.60
  -2  -5  -1   46.90    8.10
  -2  -5  -1   25.70    6.40
   2  -5   1   70.79   18.70
  -2  -5  -1   38.00    7.10
  -2   5  -1   38.60   10.10
  -2   5  -1   41.90    6.40
   2   5   1   39.10    5.60
   2   5   1   46.20    8.90
   3  -5   1  250.37   28.10
  -3  -5  -1  196.68    9.60
   3  -5   1  174.48   12.90
   3  -5   1  168.98   14.40
  -3  -5  -1  190.28   13.80
  -3  -5  -1  193.18   15.00
  -3   5  -1  184.98   19.80
   3   5   1  197.58   13.20
   3   5   1  185.08   10.70
   3   5   1  190.98   15.80
  -3   5  -1  181.58   12.00
   4  -5   1  298.07   33.40
  -4  -5  -1  270.77   19.60
   4  -5   1  269.57   17.10
  -4  -5  -1  240.78   12.30
   4  -5   1  242.18   25.20
   4  -5   1  223.98   18.10
   4   5   1  227.08   11.90
   4   5   1  231.08   19.90
   4   5   1  238.18   17.00
  -4   5  -1  244.58   15.30
  -4   5  -1  301.17   32.30
  -5  -5  -1  121.99   17.00
   5  -5   1  156.78   15.40
   5  -5   1  103.29   12.80
   5  -5   1  146.19   18.90
   5  -5   1  170.18   28.30
   5  -5   1  101.29   26.70
   5   5   1  130.09   14.20
   5   5   1  124.39   10.10
   5   5   1  125.49   17.50
  -5   5  -1  135.69   13.80
  -4  -6   1   12.90    6.90
   4  -6  -1    5.90    6.20
   4  -6  -1   16.70    5.60
   4  -6  -1   21.10    9.80
   4  -6  -1   15.30   11.10
  -4  -6   1   30.90   10.30
  -4  -6   1   25.50    6.20
   4   6  -1   21.80    7.60
   4   6  -1   14.20    9.10
  -4   6   1   31.40    8.00
   4   6  -1   23.90    5.50
  -4   6   1    7.40    8.80
  -3  -6   1  105.79   13.50
   3  -6  -1   85.29   16.10
   3  -6  -1   93.49   12.10
  -3  -6   1  101.09    7.70
   3  -6  -1   83.49    9.90
  -3  -6   1   94.39   10.40
   3  -6  -1  130.79    9.50
   3  -6  -1   97.89   16.40
  -3  -6   1   95.59   12.90
   3   6  -1  105.89    8.80
   3   6  -1  106.49   10.40
  -3   6   1  105.79    9.90
   3   6  -1   88.29   14.20
  -3   6   1  103.39   16.30
   2  -6  -1   13.70    3.40
  -2  -6   1   21.40    7.90
   2  -6  -1   41.70   18.80
   2  -6  -1   16.00    6.40
   2  -6  -1   13.60    8.30
  -2  -6   1   20.40    4.40
  -2  -6   1    9.20    6.00
  -2  -6   1   12.30    3.30
  -2  -6   1   15.40    4.30
   2  -6  -1   20.50    6.30
   2   6  -1   16.10    4.80
  -2   6   1   19.40    4.60
   2   6  -1   14.40    7.60
  -2   6   1   10.40    6.20
   2   6  -1   13.60    4.00
  -1  -6   1   12.80    3.80
   1  -6  -1    8.60    6.90
   1  -6  -1   21.80    3.50
   1  -6  -1   22.00    5.90
  -1  -6   1   12.00    7.20
  -1  -6   1   11.50    4.30
   1  -6  -1    9.90    6.90
  -1  -6   1   24.10    7.80
  -1  -6   1   18.20    4.90
   1  -6  -1    9.90    3.70
   1   6  -1   10.20    4.40
   1   6  -1    5.10    3.40
  -1   6   1   26.40    4.70
  -1   6   1   12.90    5.10
   0  -6   1    0.60    2.20
   0  -6  -1    4.50    5.10
   0  -6  -1   -0.60    3.70
   0  -6   1    0.50    2.70
   0  -6  -1    2.30    2.20
   0  -6   1   -3.70    4.50
   0  -6   1    0.80    3.70
   0   6   1   -3.50    3.80
   0   6  -1   -1.80    3.60
   0   6  -1   -1.90    3.60
   0   6  -1    0.50    2.40
   0   6   1    0.40    2.20
   0   6  -1   -2.20    3.80
  -1  -6  -1  246.48   10.30
   1  -6   1  307.17   22.30
   1  -6   1  283.57   11.80
  -1  -6  -1  273.57   10.40
   1  -6   1  279.07   13.40
   1  -6   1  238.88   21.00
  -1  -6  -1  285.27   17.50
  -1  -6  -1  261.37   12.50
  -1  -6  -1  263.47   16.30
   1   6   1  263.07   12.50
   1   6   1  268.27   12.00
   1   6   1  259.17   17.30
  -1   6  -1  252.07   19.80
  -1   6  -1  265.97   12.20
  -2  -6  -1   84.59    9.60
   2  -6   1   94.49   10.70
   2  -6   1   79.69   14.90
  -2  -6  -1   77.39    9.70
   2  -6   1   66.19    8.20
  -2  -6  -1   87.59    5.60
   2  -6   1   83.69   14.20
  -2  -6  -1   92.39    6.30
  -2  -6  -1  100.39    9.10
  -2   6  -1   88.29    8.10
   2   6   1   81.19    8.00
  -2   6  -1   77.99   13.60
   2   6   1   85.39    7.20
  -3  -6  -1  135.69   12.20
  -3  -6  -1  159.48    7.90
   3  -6   1  155.28   12.70
   3  -6   1  146.89   20.30
  -3  -6  -1  155.28   14.20
   3  -6   1  171.68   15.70
  -3  -6  -1  116.39   11.80
  -3   6  -1  163.58   19.80
  -3   6  -1  147.39   11.30
   3   6   1  145.79    9.20
   3   6   1  136.99   11.90
   3   6   1  149.69   15.10
   4  -6   1   36.80   14.80
   4  -6   1   64.19   18.50
  -4  -6  -1   68.19   10.60
   4  -6   1   65.29   13.90
   4  -6   1   43.60    9.70
  -4  -6  -1   52.89    6.90
  -4  -6  -1   37.60    9.10
   4   6   1   57.39    7.20
  -4   6  -1   65.29    9.20
  -4   6  -1   46.20   12.90
   4   6   1   63.69   12.10
   4   6   1   73.19   12.90
  -4  -7   1   38.60   11.70
   4  -7  -1   56.59   13.20
   4  -7  -1   52.89    8.10
   4  -7  -1   49.60    9.70
  -4  -7   1   37.90   10.40
  -4  -7   1   48.40    6.90
   4  -7  -1   70.79   30.00
  -4  -7   1   34.70   10.30
   4   7  -1   62.19    8.80
   4   7  -1   46.90   13.50
  -4   7   1   56.89   18.00
   4   7  -1   45.70    9.60
  -4   7   1   71.79   10.20
   3  -7  -1  247.28   34.10
   3  -7  -1  188.28   17.20
  -3  -7   1  236.78   11.50
   3  -7  -1  256.87   13.10
  -3  -7   1  230.88   19.50
   3  -7  -1  163.98   31.30
   3  -7  -1  225.88   15.80
  -3   7   1  262.27   15.30
   3   7  -1  213.88   13.30
   3   7  -1  216.28   14.90
  -3   7   1  236.48   24.30
   3   7  -1  233.88   21.80
   2  -7  -1   29.30   10.70
  -2  -7   1   24.80    4.60
   2  -7  -1   19.00    3.80
  -2  -7   1   13.10    4.50
   2  -7  -1   12.80    7.70
   2  -7  -1   22.60    7.40
  -2  -7   1   31.60    9.00
  -2  -7   1   12.50    7.40
  -2   7   1   24.30   11.10
   2   7  -1   26.90    6.40
   2   7  -1   12.60   13.50
   2   7  -1   12.40    4.60
  -2   7   1   29.00    5.70
   1  -7  -1  267.47   10.30
   1  -7  -1  286.47   14.10
   1  -7  -1  292.57   15.70
  -1  -7   1  258.57   13.70
   1  -7  -1  254.77   22.40
   1  -7  -1  274.47   22.20
  -1  -7   1  256.17   20.20
  -1  -7   1  269.67   20.90
  -1   7   1  257.67   12.40
  -1   7   1  270.07   21.30
   1   7  -1  257.97   13.30
   1   7  -1  263.17   16.20
   1   7  -1  239.78   20.40
   0  -7   1  183.48   17.80
   0  -7   1  188.68   18.60
   0  -7  -1  188.88   17.70
   0  -7   1  189.78   10.60
   0  -7  -1  184.98   16.60
   0  -7  -1  192.28    9.70
   0  -7   1  193.18   11.00
   0  -7   1  199.48   11.90
   0  -7  -1  190.88   10.80
   0   7   1  208.88   17.40
   0   7   1  187.68    9.90
   0   7  -1  186.28   13.40
   0   7  -1  200.18   10.80
   0   7  -1  190.78   18.10
  -1  -7  -1  474.85   15.90
  -1  -7  -1  459.65   15.50
  -1  -7  -1  462.05   24.40
   1  -7   1  477.65   30.00
   1  -7   1  482.95   19.30
   1  -7   1  437.86   20.30
  -1  -7  -1  433.96   23.20
   1  -7   1  472.15   16.70
  -1  -7  -1  444.56   17.90
  -1   7  -1  441.06   17.50
   1   7   1  450.75   17.00
   1   7   1  461.05   24.60
  -1   7  -1  471.85   29.60
   1   7   1  491.05   19.50
   2  -7   1   20.00    5.10
  -2  -7  -1   18.70    3.80
   2  -7   1   14.00    7.00
  -2  -7  -1   24.30    7.20
  -2  -7  -1   30.20    7.10
  -2  -7  -1   21.90    4.20
   2  -7   1   15.30    6.30
   2  -7   1   18.80   11.10
  -2  -7  -1   32.00    8.90
   2   7   1   14.80    5.00
  -2   7  -1   38.30   15.50
   2   7   1   11.00    6.90
  -2   7  -1   11.90    4.80
   2   7   1   11.20    4.00
   3  -7   1   32.10   16.90
  -3  -7  -1   44.10    4.80
  -3  -7  -1   42.10    5.80
   3  -7   1   49.30   10.10
  -3  -7  -1   49.60   10.60
   3   7   1   25.80    5.50
  -3   7  -1   28.40    7.20
  -3   7  -1   29.90   17.10
   3   7   1   29.90    6.80
   3   7   1   26.60    9.30
   4  -7   1   15.80    7.90
   4  -7   1    1.80    9.90
  -4  -7  -1    1.80    6.30
  -4  -7  -1   11.70    3.80
  -4  -7  -1    8.20    7.20
   4  -7   1    5.60    5.90
   4   7   1   -1.10    4.00
  -4   7  -1   11.70   15.60
   4   7   1    6.60    4.70
  -4   7  -1    7.50    6.90
   4   7   1    7.00    8.00
   3  -8  -1  147.09    9.10
   3  -8  -1  174.48   10.70
  -3  -8   1  180.28   10.30
   3  -8  -1  161.48   14.20
   3  -8  -1  177.78   23.20
  -3  -8   1  208.68   15.70
   3  -8  -1  182.68   17.40
  -3  -8   1  157.28   16.90
  -3   8   1  182.08   23.20
   3   8  -1  183.78   14.30
   3   8  -1  150.08   12.60
  -3   8   1  165.88   13.10
   3   8  -1  159.28   19.70
  -2  -8   1    5.40    6.00
  -2  -8   1    9.00    5.20
   2  -8  -1   22.80   10.70
   2  -8  -1   14.60    6.20
   2  -8  -1    1.00    6.20
  -2  -8   1    9.80    3.90
   2  -8  -1    6.30    3.10
   2   8  -1    5.50    6.90
  -2   8   1    9.00    6.20
   2   8  -1    2.90    4.70
   2   8  -1    2.90    4.00
  -2   8   1    7.00    4.50
  -1  -8   1   -4.20    4.90
   1  -8  -1   -3.10    4.10
   1  -8  -1    4.60    6.40
  -1  -8   1    3.90    5.70
   1  -8  -1   -0.20    2.20
   1  -8  -1   -0.40    3.60
  -1  -8   1    1.60    3.10
   1   8  -1   -1.40    2.70
   1   8  -1   -1.80    4.10
  -1   8   1   -1.50    3.00
  -1   8   1    1.80    5.30
   1   8  -1   -5.70    4.40
   0  -8   1  147.39   17.40
   0  -8  -1  153.88   16.90
   0  -8   1  148.79   10.40
   0  -8   1  129.09   10.50
   0  -8   1  124.09    9.40
   0  -8  -1  126.79    8.50
   0   8   1  123.79    8.80
   0   8   1  121.99   15.30
   0   8  -1  145.39   13.00
   0   8  -1  151.28   17.60
  -1  -8  -1  155.38   11.40
  -1  -8  -1  138.59   15.30
   1  -8   1  154.18   12.70
  -1  -8  -1  155.68   10.70
  -1  -8  -1  140.89   14.50
   1  -8   1  155.58   19.10
   1  -8   1  144.29    9.40
   1  -8   1  156.68   11.80
   1   8   1  140.29    9.80
   1   8   1  150.68   11.80
  -1   8  -1  158.78   10.90
  -1   8  -1  152.48   18.80
   2  -8   1  240.48   17.40
  -2  -8  -1  217.68   16.90
  -2  -8  -1  252.97   15.30
  -2  -8  -1  234.08   10.70
   2  -8   1  242.48   25.40
  -2  -8  -1  229.58   17.70
   2  -8   1  226.08   12.10
   2  -8   1  228.98   27.10
  -2  -8  -1  235.78   11.10
   2  -8   1  249.48   15.80
   2   8   1  209.58   13.10
  -2   8  -1  241.28   14.20
   2   8   1  236.08   19.10
   2   8   1  235.78   14.00
   3  -8   1    6.20    4.80
   3  -8   1   13.50    6.60
  -3  -8  -1   15.70    3.90
   3  -8   1   17.40    9.40
  -3  -8  -1    0.50    4.40
  -3  -8  -1    9.80    4.60
   3  -8   1    2.10    7.40
  -3   8  -1   15.70   23.90
   3   8   1    7.90    5.20
  -3   8  -1    4.80    5.30
   3   8   1    3.90    7.00
   3   8   1    4.60    4.70
  -2  -9   1    5.80    8.20
  -2  -9   1    1.20    3.50
   2  -9  -1   -1.80    6.40
   2  -9  -1   -2.50    4.20
   2  -9  -1    1.70    2.60
  -2  -9   1   -2.10    5.90
   2   9  -1    2.40    4.00
  -2   9   1    4.50    7.50
  -2   9   1    2.30    4.60
   2   9  -1   -0.80    6.60
   2   9  -1   -3.90    4.50
   1  -9  -1   72.79    6.30
   1  -9  -1   78.69    9.00
  -1  -9   1   80.79   14.00
  -1  -9   1   83.59    9.10
   1  -9  -1   94.99   16.00
  -1  -9   1   87.39    8.90
  -1  -9   1   87.99   26.30
   1  -9  -1  107.49   11.40
   1   9  -1   88.69   11.20
  -1   9   1   91.69   19.50
   0  -9  -1    8.40    4.70
   0  -9   1    9.30    5.00
   0  -9   1    8.20    7.70
   0  -9   1   11.20    9.40
   0  -9  -1    8.80    7.70
   0  -9   1    6.20    5.40
   0  -9  -1   11.50    5.30
   0  -9   1    9.20    8.60
   0  -9  -1   14.20    4.30
   0  -9  -1   21.10    9.10
   0   9   1    2.70    7.00
   0   9  -1   12.80    9.30
   1  -9   1   19.20    7.80
  -1  -9  -1   26.60    9.90
   1  -9   1   25.90    5.40
   1  -9   1   31.40   13.00
   1  -9   1   18.10   11.60
  -1  -9  -1   18.60    8.40
  -1  -9  -1   34.50    6.10
   1  -9   1   24.70    6.50
  -1  -9  -1   35.80    6.50
  -1  -9  -1   34.00    6.60
   1   9   1   27.80    5.90
  -1   9  -1   21.40   12.80
  -1   9  -1   32.70    7.20
  -2  -9  -1    6.70    7.40
   2  -9   1    6.30    5.50
   2  -9   1    1.30    7.10
  -2  -9  -1   11.00    5.80
  -2  -9  -1   14.90    4.10
   2  -9   1    7.90    4.20
  -2  -9  -1    4.50    6.00
   2  -9   1   22.00   13.60
  -2  -9  -1    8.40    4.90
  -2   9  -1   23.90    6.80
   2   9   1    3.60    4.30
   2   9   1   11.50    5.90
  -2   9  -1   15.30   12.80
  -1 -10   1  569.64   24.70
   1 -10  -1  642.54   40.20
  -1 -10   1  551.44   22.30
  -1 -10   1  579.64   35.70
   1 -10  -1  612.24   18.90
   1 -10  -1  568.74   24.60
   1  10  -1  580.14   28.00
  -1  10   1  618.24   39.20
   0 -10   1   14.20   11.50
   0 -10  -1   30.50    6.00
   0 -10   1   32.40    7.00
   0 -10  -1   31.30   11.50
   0 -10   1   17.50    5.30
   0 -10  -1    8.60   11.30
   0 -10  -1   26.80    6.70
   1 -10   1   10.10    4.80
   1 -10   1   -0.60    8.90
   1 -10   1    2.00    5.10
  -1 -10  -1    6.60    4.70
  -1 -10  -1   12.20    9.60
  -1 -10  -1    7.50    5.00
  -1 -10  -1    3.40    7.00
  -1  10  -1   13.40   12.20
  -1  10  -1   11.30    6.20
   5   0  -2   72.59   10.30
   5   0  -2   86.39   19.30
  -5   0   2   63.39   17.30
  -5   0   2   83.69   10.00
   5   0  -2   78.89   10.00
  -4   0   2  267.07   14.50
   4   0  -2  309.47   24.50
   4   0  -2  278.87   15.00
   4   0  -2  261.87   15.70
   3   0  -2   38.20    5.60
   3   0  -2   37.10   10.10
  -3   0   2   36.20    6.80
   3   0  -2   40.00    5.70
  -3   0   2   55.29   12.10
  -3   0   2   37.60    5.50
  -2   0   2  494.85   22.50
   2   0  -2  418.06   16.90
   2   0  -2  474.35   15.60
  -2   0   2  476.65   15.80
  -2   0   2  440.06   14.60
  -1   0   2    7.30    1.90
   1   0  -2   11.10    2.40
   1   0  -2    8.40    2.40
   1   0  -2   19.50    7.60
  -1   0   2    8.10    2.20
   0   0   2 1030.60   23.70
   0   0  -2 1063.89   23.90
   0   0   2 1000.70   20.20
  -1   0  -2  777.62   16.90
  -1   0  -2  782.02   21.70
   1   0   2  773.42   17.10
   1   0   2  757.82   21.80
   2   0   2  163.28   12.10
  -2   0  -2  182.38   12.20
  -2   0  -2  160.28    7.40
   2   0   2  165.28   10.00
   2   0   2  177.88    8.00
  -3   0  -2  118.19    7.60
   3   0   2  120.49   12.90
   3   0   2  130.39   10.30
   3   0   2  132.99    8.50
  -3   0  -2  116.79   12.30
  -4   0  -2  551.54   19.90
  -4   0  -2  524.85   29.70
   4   0   2  591.04   40.80
   5   0   2   50.59    9.10
  -5   0  -2   48.00    7.90
   5   0   2   65.49   10.30
   5   0   2   77.69   18.80
  -5   0  -2   61.19   16.40
   5  -1  -2  712.13   28.20
   5  -1  -2  680.93   28.90
   5  -1  -2  611.24   40.90
  -5  -1   2  687.03   42.00
  -5   1   2  703.73   27.50
   5   1  -2  595.54   38.20
  -5   1   2  690.53   42.00
   5   1  -2  647.84   29.10
   4  -1  -2  183.38   20.10
  -4  -1   2  194.18   14.30
  -4  -1   2  220.78   13.00
   4  -1  -2  197.58   13.30
  -4  -1   2  201.68   19.30
   4  -1  -2  212.88   13.30
   4   1  -2  204.48   20.30
   4   1  -2  194.98   12.30
  -4   1   2  203.78   12.80
  -4   1   2  173.48   19.10
   4   1  -2  177.38   13.20
  -3  -1   2   37.20    5.90
   3  -1  -2   35.10    5.30
   3  -1  -2   32.80    6.00
   3  -1  -2   62.59   15.10
  -3  -1   2   25.50    7.80
  -3  -1   2   38.90    7.40
  -3   1   2   22.50    4.80
   3   1  -2   27.10    7.70
   3   1  -2   44.00    5.60
  -3   1   2   26.10    8.10
   3   1  -2   41.90    5.90
  -2  -1   2  340.47   18.30
   2  -1  -2  326.67   12.20
   2  -1  -2  341.47   12.70
  -2  -1   2  346.87   12.30
  -2  -1   2  331.07   13.50
  -2   1   2  334.57   12.50
   2   1  -2  337.77   12.00
   2   1  -2  342.07   13.30
  -2   1   2  350.06   12.80
  -2   1   2  325.37   18.70
   0  -1   2 4582.54   88.99
   0  -1   2 4470.25   82.99
   0  -1   2 4395.66   82.29
   0  -1   2 4662.73   83.69
   0   1  -2 4430.16   83.29
   0   1  -2 4264.17   87.99
   0   1   2 4536.45   83.09
   0   1  -2 4500.45   90.29
   1  -1   2   46.40    3.80
  -1  -1  -2   53.59    2.60
  -1  -1  -2   55.39    4.40
   1  -1   2   54.59    6.50
   1  -1   2   58.99    5.10
   1  -1   2   57.99    7.00
   1   1   2   50.69    2.80
  -1   1  -2   48.40    6.10
   1   1   2   54.79    4.60
   1   1   2   45.40    4.30
  -1   1  -2   48.60    3.60
   2  -1   2  274.67   17.00
   2  -1   2  273.47   11.00
  -2  -1  -2  264.57    9.20
  -2  -1  -2  274.87   14.00
  -2   1  -2  295.17   16.80
  -2   1  -2  278.07   10.60
   2   1   2  261.77   12.50
   2   1   2  267.37   14.30
   2   1   2  273.57    9.70
  -3  -1  -2  607.34   18.10
   3  -1   2  596.44   20.20
   3  -1   2  598.24   29.90
  -3  -1  -2  583.14   26.10
   3  -1   2  609.74   23.40
  -3   1  -2  577.94   28.40
  -3   1  -2  582.74   19.00
   3   1   2  559.84   18.20
   3   1   2  579.84   22.90
   3   1   2  587.94   27.00
   4  -1   2  196.08   18.40
   4  -1   2  157.58   18.50
  -4  -1  -2  188.58   16.90
   4  -1   2  166.78   13.90
  -4   1  -2  197.68   18.50
   4   1   2  176.38   11.20
   4   1   2  162.78   17.20
  -4   1  -2  144.09   10.30
   4   1   2  182.08   14.00
   5  -1   2   34.30    9.20
   5  -1   2   37.10   12.40
  -5  -1  -2   50.99    7.50
   5  -1   2   44.40    8.50
  -5  -1  -2   32.60   11.60
  -5   1  -2   55.49    8.00
   5   1   2   61.79   12.70
   5   1   2   38.30    7.50
   5   1   2   49.99   14.50
  -5   1  -2   52.29   15.50
  -5  -2   2    0.10    6.40
   5  -2  -2    0.00    7.50
   5  -2  -2    3.50    5.40
   5  -2  -2    1.30    4.80
  -5  -2   2   10.90    5.50
  -5   2   2    1.80    8.80
   5   2  -2    2.70    4.20
   5   2  -2    4.20    8.00
   5   2  -2    0.30    3.90
  -5   2   2   -0.90    5.20
   4  -2  -2    7.30    3.90
  -4  -2   2   10.80    4.70
   4  -2  -2    8.00    5.10
  -4  -2   2   21.20    8.90
   4  -2  -2   13.30    8.70
  -4  -2   2    8.30    5.40
   4   2  -2    8.50    6.80
   4   2  -2    8.90    4.40
  -4   2   2    9.00    7.90
   4   2  -2    3.40    7.40
  -4   2   2    5.90    4.60
  -3  -2   2  102.29   12.50
  -3  -2   2  127.79   10.10
  -3  -2   2  127.59    8.50
   3  -2  -2  133.39    9.10
   3  -2  -2  119.69    9.20
   3  -2  -2  114.39   14.20
   3   2  -2  122.89    8.10
  -3   2   2  137.49   14.90
   3   2  -2  147.09   14.60
   3   2  -2  119.59    9.50
  -3   2   2  126.89    9.10
  -2  -2   2    2.90    2.20
  -2  -2   2    3.30    4.30
   2  -2  -2    2.50    2.00
   2  -2  -2    0.20    4.00
   2  -2  -2   -0.50    2.40
  -2  -2   2    1.40    2.50
   2   2  -2   -1.20    2.00
   2   2  -2    2.40    4.10
  -2   2   2   -0.10    2.50
   2   2  -2    3.60    2.50
  -2   2   2   -1.70    4.70
   1  -2  -2  539.55   12.00
  -1  -2   2  549.25   20.80
  -1  -2   2  513.15   14.20
   1  -2  -2  539.75   21.00
   1  -2  -2  546.75   14.90
  -1  -2   2  517.35   15.60
   1   2  -2  520.15   20.80
   1   2  -2  529.95   15.40
   1   2  -2  546.65   14.50
  -1   2   2  533.95   14.60
   0  -2   2 1137.79   26.20
   0  -2  -2 1133.69   22.70
   0  -2   2 1097.99   31.70
   0  -2   2 1149.58   25.60
   0  -2  -2 1137.29   23.40
   0  -2   2 1145.89   24.60
   0  -2   2 1151.48   33.40
   0   2   2 1141.19   26.20
   0   2  -2 1162.88   26.60
   0   2  -2 1151.98   24.70
   0   2  -2 1140.09   33.80
   0   2   2 1135.29   22.50
   0   2  -2 1134.89   32.10
   0   2   2 1168.18   22.50
  -1  -2  -2   -0.30    0.90
   1  -2   2   -0.40    3.10
   1  -2   2   -1.70    1.70
   1  -2   2    0.60    3.00
  -1   2  -2    0.90    1.60
   1   2   2    0.80    1.70
  -1   2  -2   -0.10    2.20
   1   2   2    0.30    0.90
   1   2   2    0.40    1.60
   2  -2   2  257.87   11.40
  -2  -2  -2  252.77   12.70
   2  -2   2  244.08   17.20
   2  -2   2  241.28   12.70
  -2  -2  -2  251.87    8.50
   2   2   2  267.57   12.70
   2   2   2  262.47    8.70
   2   2   2  250.97   13.00
  -2   2  -2  249.48   10.50
  -3  -2  -2   48.80    5.00
  -3  -2  -2   55.39    8.30
   3  -2   2   57.99    7.50
   3  -2   2   38.50   14.30
   3  -2   2   63.29    6.90
   3   2   2   59.19    9.10
  -3   2  -2   59.39    6.20
   3   2   2   57.79    6.20
  -4  -2  -2  108.89   13.20
   4  -2   2  136.39   12.60
   4  -2   2  121.39   17.50
   4   2   2  132.49    9.40
   4   2   2  129.59   14.90
   4   2   2  112.29   11.60
  -4   2  -2  103.29    9.30
   5  -2   2    7.80    5.60
   5  -2   2    1.80    5.20
  -5  -2  -2   -1.50    5.50
  -5  -2  -2    1.70    4.10
   5  -2   2   -0.50    8.30
   5   2   2   -6.90    4.40
  -5   2  -2    1.50    4.90
  -5   2  -2   -1.00    6.40
   5   2   2    2.90    4.10
   5   2   2   -0.30    4.60
  -5  -3   2 1406.56   41.30
  -5  -3   2 1282.47   56.99
   5  -3  -2 1413.96   66.19
   5  -3  -2 1430.86   44.30
  -5  -3   2 1370.76   49.40
   5   3  -2 1335.87   46.20
   5   3  -2 1365.46   59.09
   5   3  -2 1362.76   39.90
  -5   3   2 1396.36   43.00
  -4  -3   2  768.82   26.40
  -4  -3   2  775.82   38.70
   4  -3  -2  814.62   33.30
   4  -3  -2  796.32   29.00
  -4   3   2  783.22   27.90
   4   3  -2  837.32   26.10
   4   3  -2  852.41   40.40
  -4   3   2  807.42   42.60
   4   3  -2  793.22   30.30
   3  -3  -2    1.30    2.40
   3  -3  -2   -2.60    4.10
   3  -3  -2    1.00    3.30
  -3  -3   2    2.50    3.50
  -3  -3   2   -2.00    2.90
  -3   3   2   -1.80    2.30
   3   3  -2    0.90    3.00
   3   3  -2    3.40    6.20
  -3   3   2   -1.40    3.10
   2  -3  -2  579.54   19.20
   2  -3  -2  574.14   16.40
   2  -3  -2  560.54   27.80
  -2  -3   2  567.44   20.30
  -2  -3   2  579.44   25.50
  -2  -3   2  587.64   17.60
  -2   3   2  589.34   18.70
  -2   3   2  553.94   27.10
   2   3  -2  577.44   17.10
   2   3  -2  559.24   25.30
   2   3  -2  577.24   19.60
  -1  -3   2   76.19    8.90
  -1  -3   2   70.49    5.10
   1  -3  -2   77.39    9.20
   1  -3  -2   72.09    5.60
  -1  -3   2   70.69    8.80
  -1  -3   2   76.79    6.10
  -1   3   2   70.89    8.50
   1   3  -2   73.99    5.90
   1   3  -2   66.39    9.00
  -1   3   2   65.59    5.00
   1   3  -2   65.29    5.40
   0  -3  -2 6030.50  116.39
   0  -3  -2 6071.99  117.09
   0  -3  -2 5949.30  110.69
   0  -3  -2 6034.90  108.99
   0  -3   2 5806.92  125.59
   0  -3   2 6184.48  112.89
   0  -3   2 5843.52  113.19
   0  -3  -2 5919.81  109.39
   0  -3   2 5739.33  111.29
   0   3  -2 5995.40  111.69
   0   3  -2 6072.89  128.29
   0   3  -2 6078.49  114.99
   0   3   2 5865.21  115.69
   1  -3   2  655.93   18.80
  -1  -3  -2  679.63   17.70
  -1  -3  -2  694.23   19.30
  -1  -3  -2  666.83   16.70
  -1  -3  -2  679.53   17.90
  -1  -3  -2  660.83   14.30
   1  -3   2  667.33   21.20
  -1   3  -2  641.14   18.10
   1   3   2  677.83   18.70
   1   3   2  684.13   15.10
   1   3   2  686.03   19.50
  -2  -3  -2   42.60    5.70
   2  -3   2   74.39   15.40
   2  -3   2   34.00    6.70
  -2  -3  -2   44.00    5.70
   2  -3   2   38.00    9.30
   2  -3   2   39.50    5.40
  -2  -3  -2   37.10    3.40
   2   3   2   39.50    5.40
   2   3   2   35.70    5.70
  -2   3  -2   43.40    5.10
   2   3   2   40.00    3.40
  -2   3  -2   58.29   13.40
   3  -3   2 1521.45   40.80
  -3  -3  -2 1500.15   44.30
   3  -3   2 1491.05   44.00
  -3  -3  -2 1512.25   34.60
   3   3   2 1576.54   46.00
  -3   3  -2 1493.15   54.39
  -3   3  -2 1529.15   39.10
   3   3   2 1544.75   43.30
   3   3   2 1573.94   34.80
   4  -3   2 1612.14   64.69
  -4  -3  -2 1626.24   51.99
   4  -3   2 1502.05   57.09
   4  -3   2 1566.64   49.20
   4  -3   2 1499.75   53.19
   4   3   2 1601.94   62.29
   4   3   2 1570.74   48.30
  -4   3  -2 1632.44   43.40
   4   3   2 1651.73   39.30
   5  -3   2    5.70   10.20
   5  -3   2   10.50    6.80
  -5  -3  -2   10.50    8.40
   5  -3   2    2.00    5.30
   5  -3   2   16.60    9.90
   5   3   2   27.30    8.60
   5   3   2    6.50    7.90
  -5   3  -2   10.00    6.30
   5   3   2   12.00    5.20
   5  -4  -2   16.10    6.80
   5  -4  -2   18.10   13.60
  -5  -4   2   12.20   11.30
   5  -4  -2   14.00    7.70
  -5   4   2   36.30    8.80
   5   4  -2   27.10   10.60
   5   4  -2   14.30    5.60
   5   4  -2   29.10    8.90
  -5   4   2   21.30   14.10
   4  -4  -2  161.48   14.50
   4  -4  -2  166.98   21.60
   4  -4  -2  185.48   14.10
   4   4  -2  162.08   10.90
  -4   4   2  195.28   22.00
   4   4  -2  165.78   18.30
  -4   4   2  172.48   12.80
   4   4  -2  163.88   13.30
  -3  -4   2  711.73   27.40
   3  -4  -2  764.42   26.10
  -3  -4   2  708.83   33.20
   3  -4  -2  726.33   22.80
  -3  -4   2  701.33   22.70
   3  -4  -2  730.03   38.70
  -3   4   2  743.43   24.70
  -3   4   2  758.92   37.70
   3   4  -2  724.83   22.40
   3   4  -2  707.03   33.50
  -2  -4   2  108.09    7.00
   2  -4  -2  104.59   13.00
   2  -4  -2   93.49    7.80
   2  -4  -2   95.99    5.90
  -2  -4   2   98.19    8.40
  -2  -4   2   96.39   11.50
  -2   4   2  102.09   12.30
   2   4  -2   91.49    7.80
  -2   4   2   97.49    7.20
   2   4  -2   98.09    7.10
   2   4  -2   96.59   11.80
   1  -4  -2 1626.64   36.90
  -1  -4   2 1595.14   47.20
   1  -4  -2 1609.84   47.70
  -1  -4   2 1617.94   38.50
  -1  -4   2 1593.34   47.50
  -1  -4   2 1610.14   36.30
   1  -4  -2 1617.54   31.20
  -1  -4   2 1612.74   35.60
   1  -4  -2 1631.14   39.40
  -1   4   2 1530.15   46.10
   1   4  -2 1616.34   49.80
  -1   4   2 1622.34   36.00
   1   4  -2 1597.34   38.00
   1   4  -2 1633.94   37.70
   0  -4  -2   80.89    5.60
   0  -4  -2   79.39    8.70
   0  -4   2   77.09    5.70
   0  -4   2   83.29   10.80
   0  -4   2   75.79    6.50
   0  -4   2   80.99    5.90
   0  -4  -2   81.89    4.50
   0  -4  -2   78.89    4.90
   0  -4   2   72.59    9.50
   0  -4  -2   82.69    7.90
   0   4  -2   89.39   10.30
   0   4  -2   70.09    5.40
   0   4   2   74.99    4.10
   0   4   2   75.79    7.50
   0   4  -2   79.59    7.40
   0   4   2   78.99    4.40
   0   4  -2   74.69   10.60
  -1  -4  -2   82.89    6.10
  -1  -4  -2   53.79    9.10
   1  -4   2   69.09    6.10
  -1  -4  -2   82.19    6.80
  -1  -4  -2   86.29    4.20
   1  -4   2   67.29   10.90
   1  -4   2   82.19   10.80
   1  -4   2   74.19    7.70
   1   4   2   90.99    7.70
   1   4   2   75.79    5.90
  -1   4  -2   71.99    9.90
  -1   4  -2   67.29    5.70
   1   4   2   73.69    4.90
   2  -4   2 1007.60   29.10
   2  -4   2  944.11   31.40
  -2  -4  -2  993.80   30.20
  -2  -4  -2 1012.20   22.90
  -2  -4  -2 1044.00   29.20
   2  -4   2 1006.30   42.10
  -2  -4  -2 1045.00   29.40
   2  -4   2 1006.70   41.90
  -2   4  -2 1020.50   28.00
  -2   4  -2 1014.20   40.90
   2   4   2 1034.80   23.20
   2   4   2 1024.50   29.50
   2   4   2 1080.79   31.30
  -3  -4  -2   48.80    4.80
   3  -4   2   61.29   10.60
   3  -4   2   75.69   16.20
  -3  -4  -2   52.79    8.10
   3  -4   2   26.60    8.90
   3  -4   2   38.10    7.00
   3   4   2   42.20    8.00
  -3   4  -2   65.49   17.50
   3   4   2   49.10    7.30
   3   4   2   53.69    5.00
  -3   4  -2   54.29    6.90
   4  -4   2   -0.30    5.90
   4  -4   2    0.70    6.10
   4  -4   2    7.00    5.70
  -4  -4  -2    3.00    4.90
  -4  -4  -2   -0.40    4.70
   4  -4   2    3.10    4.60
  -4   4  -2   -0.70    3.70
   4   4   2    6.20    3.50
  -4   4  -2    7.40   16.30
   4   4   2   -1.70    4.20
   4   4   2    3.40    4.50
  -5  -4  -2   20.90    8.50
   5  -4   2   46.50   18.90
   5  -4   2   18.00    7.40
   5  -4   2   33.00    8.80
   5  -4   2   37.60   11.80
   5   4   2   19.10    6.70
   5   4   2   36.50   10.10
   5   4   2   28.30    6.10
  -5   4  -2   29.10    8.60
   5  -5  -2  492.05   25.90
   5  -5  -2  504.55   23.40
   5  -5  -2  498.45   41.10
  -5   5   2  502.15   25.90
   5   5  -2  485.65   34.10
   5   5  -2  417.36   22.40
   5   5  -2  375.46   30.60
   4  -5  -2  117.79   10.00
   4  -5  -2   95.29   11.50
  -4  -5   2  118.89   19.10
   4  -5  -2  123.59   20.10
  -4  -5   2   90.39   11.40
   4   5  -2  131.09   12.50
   4   5  -2   97.69    9.20
  -4   5   2  103.39   18.20
   4   5  -2  117.39   16.50
  -4   5   2  141.89   11.90
   3  -5  -2   -0.10    2.50
   3  -5  -2   -2.20    7.00
  -3  -5   2    1.50    2.60
  -3  -5   2    2.70    4.60
   3  -5  -2    2.80    4.50
   3   5  -2    2.60    3.40
   3   5  -2    3.50    6.50
  -3   5   2   -0.10    4.70
   3   5  -2   -2.30    4.60
  -3   5   2    2.00    3.60
   2  -5  -2  271.87   21.50
   2  -5  -2  294.87   14.20
  -2  -5   2  297.37   19.70
  -2  -5   2  286.07   15.00
  -2  -5   2  270.67   12.00
  -2  -5   2  301.87   12.10
  -2  -5   2  284.37   19.80
   2  -5  -2  313.57   16.60
   2   5  -2  291.27   13.20
  -2   5   2  292.17   21.30
   2   5  -2  294.97   14.50
  -2   5   2  281.87   13.20
   2   5  -2  277.27   21.30
  -1  -5   2 1038.50   26.20
   1  -5  -2 1045.30   27.70
  -1  -5   2 1045.20   29.10
   1  -5  -2 1025.00   21.90
  -1  -5   2 1027.60   38.50
   1  -5  -2 1090.59   38.90
   1  -5  -2 1055.69   38.60
  -1  -5   2 1006.10   37.50
  -1  -5   2 1084.79   27.40
   1  -5  -2 1030.50   29.80
  -1   5   2 1030.90   37.40
   1   5  -2 1031.80   29.10
   1   5  -2 1026.40   28.50
   1   5  -2 1040.50   40.80
  -1   5   2 1041.10   26.40
   0  -5  -2  352.26   11.20
   0  -5   2  330.27   14.00
   0  -5  -2  345.67   17.70
   0  -5  -2  363.86   12.00
   0  -5   2  350.86   13.50
   0  -5   2  365.36   13.40
   0  -5   2  337.97   20.70
   0  -5   2  334.87   21.80
   0  -5  -2  344.87   12.70
   0  -5  -2  363.76   19.40
   0   5  -2  403.46   23.60
   0   5   2  350.96   10.80
   0   5  -2  377.46   21.70
   0   5   2  353.26   17.70
   0   5  -2  338.47   15.60
   0   5   2  348.97   11.20
   1  -5   2  253.17   13.70
   1  -5   2  320.37   27.00
   1  -5   2  239.68   11.20
  -1  -5  -2  236.68   11.00
  -1  -5  -2  230.08   12.60
   1  -5   2  217.98   18.00
   1  -5   2  216.38   11.10
  -1  -5  -2  235.58    8.30
  -1  -5  -2  245.08    9.80
   1   5   2  225.48   13.40
   1   5   2  237.98   10.40
   1   5   2  234.38    9.90
  -1   5  -2  240.28   11.00
  -1   5  -2  277.47   22.00
  -2  -5  -2    1.90    2.90
   2  -5   2    6.40    3.90
  -2  -5  -2    3.10    3.70
   2  -5   2    4.60    4.90
  -2  -5  -2    3.80    1.80
  -2  -5  -2    6.90    3.70
   2  -5   2   10.60    7.10
   2  -5   2   -0.20    5.00
  -2  -5  -2    5.80    2.30
   2   5   2    4.80    4.30
  -2   5  -2    1.50    2.70
   2   5   2    1.50    2.70
  -2   5  -2   30.50   15.90
   3  -5   2  217.08   16.40
  -3  -5  -2  197.38   14.00
   3  -5   2  206.88   22.00
   3  -5   2  255.17   28.90
  -3  -5  -2  188.88   13.90
   3  -5   2  187.28   17.20
  -3  -5  -2  188.78    8.70
   3   5   2  171.48   14.20
  -3   5  -2  194.28   13.60
   3   5   2  203.68   13.70
   3   5   2  189.58    9.30
  -4  -5  -2  385.26   21.70
   4  -5   2  393.76   33.10
   4  -5   2  399.16   24.40
   4  -5   2  450.15   22.80
   4  -5   2  405.06   21.30
  -4  -5  -2  398.76   14.80
  -4   5  -2  396.16   19.40
   4   5   2  368.26   14.80
   4   5   2  391.16   24.10
   4   5   2  393.86   21.70
   4  -6  -2   16.20    7.40
  -4  -6   2   16.60    6.20
  -4  -6   2    3.00    4.70
   4  -6  -2   17.40   10.20
   4  -6  -2   13.00   11.20
   4  -6  -2   22.40    5.80
   4   6  -2   14.20    9.70
  -4   6   2   17.00    6.60
   4   6  -2   14.50    6.40
  -4   6   2   10.10    8.00
   4   6  -2   23.80    6.20
   3  -6  -2   -1.20    4.10
  -3  -6   2   -0.20    2.60
   3  -6  -2    2.80    3.00
  -3  -6   2   -1.00    4.70
   3  -6  -2   -4.80    5.20
   3  -6  -2    8.50   16.10
  -3   6   2    3.80    4.20
   3   6  -2    0.20    3.50
   3   6  -2    1.00    6.40
   3   6  -2    3.80    4.70
  -3   6   2   -1.90    5.10
  -2  -6   2   61.49   10.80
  -2  -6   2   41.70    6.70
   2  -6  -2   38.70   10.80
   2  -6  -2   50.29    9.00
  -2  -6   2   62.89    6.20
  -2  -6   2   52.09    5.90
  -2  -6   2   53.79   11.80
   2  -6  -2   45.80   12.10
   2  -6  -2   43.90    7.40
   2  -6  -2   45.70    4.10
   2   6  -2   47.80    6.90
  -2   6   2   46.50    7.40
  -2   6   2   51.69   13.70
   2   6  -2   52.89   11.80
   2   6  -2   43.70    6.90
   1  -6  -2   56.69    6.40
  -1  -6   2   58.69    6.40
   1  -6  -2   70.09   11.40
  -1  -6   2   62.49    5.90
  -1  -6   2   65.09   10.50
   1  -6  -2   58.99    7.40
  -1  -6   2   68.89    7.10
  -1  -6   2   65.79   11.20
   1  -6  -2   65.79   15.20
   1   6  -2   68.99   12.20
  -1   6   2   49.99    5.50
   1   6  -2   58.49    6.70
   1   6  -2   56.19    7.70
  -1   6   2   65.49   10.30
   0  -6  -2   92.39    7.50
   0  -6  -2   82.79   10.20
   0  -6  -2   77.99   11.00
   0  -6   2   73.49   12.30
   0  -6   2   89.69    7.20
   0  -6   2   81.09    6.80
   0  -6   2   88.99   12.40
   0  -6  -2   82.09    5.60
   0  -6  -2   92.39    6.50
   0   6  -2   86.09    6.90
   0   6   2   77.79    5.70
   0   6  -2   90.89   12.20
   0   6  -2   99.19   13.60
   0   6  -2   79.19    9.90
   0   6   2   89.69   18.30
   0   6   2   82.59    5.40
  -1  -6  -2    2.60    2.00
   1  -6   2   -0.20    2.50
  -1  -6  -2    0.00    3.50
  -1  -6  -2    9.00    2.60
   1  -6   2    0.40    5.60
   1  -6   2    4.70    5.30
  -1  -6  -2    1.80    2.60
   1  -6   2   -6.30    5.00
  -1  -6  -2    4.50    3.80
   1   6   2    5.00    3.10
  -1   6  -2    0.80    4.40
   1   6   2    3.50    2.60
  -1   6  -2    1.40    2.80
  -2  -6  -2   85.99    5.70
   2  -6   2  110.29    9.90
   2  -6   2   80.39   10.40
   2  -6   2   77.19   16.10
   2  -6   2  123.99   20.50
  -2  -6  -2   90.39    8.90
  -2  -6  -2   93.79    9.40
  -2  -6  -2   94.69    8.90
  -2  -6  -2   92.09    5.20
   2   6   2   80.09   10.20
   2   6   2   89.79    7.00
  -2   6  -2   99.99    8.60
  -2   6  -2   71.69   13.10
   2   6   2   94.79    8.40
   3  -6   2   66.59   17.10
   3  -6   2   76.49   12.60
  -3  -6  -2   77.89    5.30
   3  -6   2   90.19   10.40
   3  -6   2   44.00   14.00
  -3  -6  -2   66.69    9.20
  -3  -6  -2   80.89    9.50
  -3  -6  -2   67.99    8.60
  -3  -6  -2   69.79    5.40
  -3   6  -2   90.59   15.50
   3   6   2   69.39    9.20
  -3   6  -2   81.89    9.20
   3   6   2   67.49   11.00
   3   6   2   77.69    6.80
   4  -6   2   91.19   11.50
   4  -6   2  105.29   28.20
  -4  -6  -2   87.89    6.40
  -4  -6  -2   77.39   11.00
   4  -6   2   97.99   11.50
  -4  -6  -2   86.39   10.80
  -4  -6  -2   85.79    7.10
   4  -6   2   51.29   12.80
   4  -6   2   81.59   15.30
  -4   6  -2   92.79   10.60
   4   6   2   67.79   10.20
   4   6   2   82.19    7.40
   4   6   2  102.49   13.10
  -4   6  -2  116.89   19.70
   4  -7  -2  144.39   14.40
  -4  -7   2  145.39   18.10
   4  -7  -2  126.79   22.50
  -4  -7   2  150.78   19.80
   4  -7  -2  162.48   18.50
  -4  -7   2  160.68   10.80
   4  -7  -2  161.28   11.00
  -4   7   2  179.68   14.50
  -4   7   2  161.78   23.80
   4   7  -2  163.78   14.60
   4   7  -2  154.38   20.00
   3  -7  -2    9.80    3.50
   3  -7  -2   18.90    6.80
  -3  -7   2    6.30    7.40
   3  -7  -2   17.00   11.10
   3  -7  -2    7.70    7.10
  -3  -7   2   13.90    9.70
   3  -7  -2    1.10    8.30
   3  -7  -2   12.30    3.80
  -3  -7   2   12.50    7.90
  -3  -7   2    9.80    4.10
  -3  -7   2   33.30    9.30
  -3   7   2   38.40   23.30
   3   7  -2    9.10    8.20
   3   7  -2    5.40    4.30
   3   7  -2   11.10    5.60
  -3   7   2   10.30    5.50
  -2  -7   2   32.70    6.50
   2  -7  -2   38.00    7.00
  -2  -7   2   54.29   12.50
   2  -7  -2   58.59   10.20
  -2  -7   2   67.69   11.90
   2  -7  -2   57.99   14.50
   2  -7  -2   38.70    3.80
  -2   7   2   37.80   11.50
  -2   7   2   44.60    6.40
   2   7  -2   37.10    7.40
   2   7  -2   48.80    8.50
   2   7  -2   57.79   13.20
  -1  -7   2 2211.18   50.79
  -1  -7   2 2248.18   55.19
  -1  -7   2 2216.98   51.79
   1  -7  -2 2249.97   55.69
   1  -7  -2 2303.37   53.19
   1  -7  -2 2276.77   70.19
   1  -7  -2 2253.37   71.79
  -1  -7   2 2203.78   68.39
  -1  -7   2 2194.28   69.59
   1  -7  -2 2283.47   45.40
  -1   7   2 2265.27   50.69
   1   7  -2 2263.47   72.49
   1   7  -2 2184.08   66.49
  -1   7   2 2149.39   67.39
   1   7  -2 2168.98   54.99
   0  -7   2  854.31   26.50
   0  -7  -2  895.01   25.00
   0  -7   2  834.32   27.40
   0  -7  -2  884.31   23.50
   0  -7  -2  860.71   36.70
   0  -7  -2  809.82   34.60
   0  -7  -2  860.41   25.30
   0  -7   2  891.01   26.70
   0  -7   2  882.31   40.40
   0   7   2  875.21   23.90
   0   7  -2  946.21   40.90
   0   7   2  863.91   35.60
   0   7  -2  953.50   32.20
   0   7  -2  864.81   26.20
   0   7  -2  995.40   42.70
   1  -7   2   34.90    6.40
   1  -7   2   43.40    8.20
   1  -7   2   25.40    5.20
  -1  -7  -2   34.20    4.90
  -1  -7  -2   31.40    4.40
  -1  -7  -2   41.30    6.80
  -1  -7  -2   44.60    9.90
   1  -7   2   34.90   11.00
  -1  -7  -2   29.40    7.90
   1   7   2   38.60    6.70
  -1   7  -2   42.30    6.20
   1   7   2   29.90    4.90
  -1   7  -2   19.70    6.80
   2  -7   2   73.59   20.40
   2  -7   2   51.89   10.80
   2  -7   2   72.69    9.10
  -2  -7  -2   64.39    5.30
  -2  -7  -2   69.09    9.20
  -2  -7  -2   69.19    5.20
   2  -7   2   63.89    7.60
   2  -7   2   56.49   16.50
  -2  -7  -2   58.49    7.90
  -2  -7  -2   61.49    8.60
   2   7   2   59.19    9.80
   2   7   2   63.59    7.40
  -2   7  -2   91.19   20.00
  -2   7  -2   63.89    7.70
   2   7   2   61.29    6.80
   3  -7   2  318.27   32.80
   3  -7   2  334.87   22.30
  -3  -7  -2  330.37   17.40
  -3  -7  -2  348.37   12.20
  -3  -7  -2  341.97   11.20
  -3  -7  -2  335.37   18.00
   3  -7   2  340.37   31.00
   3  -7   2  323.77   19.30
   3   7   2  313.37   13.90
   3   7   2  326.07   18.10
   3   7   2  296.97   31.90
  -3   7  -2  308.77   17.10
  -3   7  -2  399.06   37.00
   4  -7   2    3.00    5.80
   4  -7   2    2.30    9.90
  -4  -7  -2    5.00    5.40
   4  -7   2   19.70   17.30
   4  -7   2    3.90    6.70
   4   7   2    7.80    6.30
   4   7   2    7.10    7.10
   4   7   2   12.00    4.90
  -4   7  -2    2.90    6.30
   3  -8  -2   12.10    3.90
  -3  -8   2   15.70   10.70
   3  -8  -2    5.70    3.00
  -3  -8   2   13.30    4.40
  -3  -8   2    9.70    7.50
   3  -8  -2   11.30   10.80
   3  -8  -2   13.60    9.10
  -3  -8   2    5.70    6.10
   3  -8  -2    3.10    5.50
  -3   8   2    4.00    5.20
   3   8  -2    5.80    8.80
  -3   8   2    0.30    9.80
   3   8  -2    4.50    4.80
   3   8  -2    9.10    5.70
   2  -8  -2    2.50    4.60
  -2  -8   2    5.60    8.20
  -2  -8   2    2.40    3.40
  -2  -8   2    0.10    4.20
  -2  -8   2    4.90    6.20
   2  -8  -2    5.00    7.30
   2  -8  -2   -1.00   10.90
   2   8  -2    1.70    7.00
  -2   8   2    4.60    9.30
   2   8  -2    5.30    5.20
   2   8  -2    4.10    3.80
  -2   8   2    3.50    4.00
  -1  -8   2   10.10    7.00
  -1  -8   2    3.60    3.60
  -1  -8   2    6.90    4.50
   1  -8  -2   10.80    4.90
   1  -8  -2   -0.40    4.80
   1   8  -2    9.50    5.00
   1   8  -2    2.00    4.80
  -1   8   2   10.30    4.00
   1   8  -2    5.50    7.50
  -1   8   2    8.60    7.50
   0  -8   2  132.79   17.20
   0  -8  -2  137.69   15.20
   0  -8  -2  168.68   10.30
   0  -8  -2  162.28    8.90
   0  -8  -2  135.79   15.30
   0  -8   2  112.99    9.90
   0  -8   2  142.99   10.70
   0  -8   2  146.09   11.50
   0   8  -2  164.98   14.10
   0   8  -2  172.98   18.80
   0   8   2  146.59   15.60
   0   8   2  170.98    9.60
   1  -8   2  119.59   11.70
  -1  -8  -2  117.39   12.60
  -1  -8  -2  133.39   13.80
  -1  -8  -2  129.89    8.10
   1  -8   2  125.59   10.80
  -1  -8  -2  133.89    9.60
   1  -8   2  111.69   20.60
   1  -8   2  128.89    9.70
   1   8   2  138.59    9.40
  -1   8  -2  118.69    9.90
  -1   8  -2  140.19   18.50
  -2  -8  -2    1.50    4.80
   2  -8   2    9.20   15.00
  -2  -8  -2    1.50    3.60
   2  -8   2   -0.70    3.30
   2  -8   2   -5.60    5.70
   2  -8   2    8.50    5.90
  -2  -8  -2    3.50    2.80
   2  -8   2    9.10   10.60
  -2  -8  -2    3.50    4.60
  -2  -8  -2    0.60    2.90
   2   8   2    6.60    4.40
  -2   8  -2   -3.20    7.50
  -2   8  -2    6.60    4.70
   2   8   2    3.90    3.90
   3  -8   2   33.60    8.60
  -3  -8  -2   26.20    4.60
  -3  -8  -2   26.80    8.20
   3  -8   2   26.00   18.30
  -3  -8  -2   29.90    6.50
   3  -8   2   22.40    6.20
   3  -8   2   14.10    9.50
  -3  -8  -2   12.50    8.20
   3   8   2   11.50    5.20
  -3   8  -2   13.60    6.70
  -3   8  -2   24.80   16.00
   3   8   2   20.30    7.60
   3   8   2   20.90    5.50
   2  -9  -2    5.80    5.30
  -2  -9   2    5.90    5.80
  -2  -9   2    4.10    4.00
  -2  -9   2    4.60    8.60
  -2  -9   2    5.70    7.00
   2  -9  -2    8.30    9.10
  -2   9   2   11.90    5.30
  -2   9   2    2.70    7.00
   2   9  -2    6.70   10.20
   2   9  -2    7.70    5.50
   2   9  -2    5.90    6.40
   1  -9  -2  112.29   11.30
  -1  -9   2  125.29   10.90
  -1  -9   2  127.09   10.50
   1  -9  -2  122.69   18.60
   1  -9  -2  109.89    9.90
  -1  -9   2  109.79    9.50
  -1  -9   2  103.09   15.70
   1  -9  -2  124.59   17.70
  -1  -9   2  104.09   17.30
  -1   9   2  117.39    9.60
  -1   9   2  123.49   17.00
   1   9  -2   85.59   11.50
   1   9  -2  102.19   16.70
   0  -9   2   16.40    6.20
   0  -9  -2   12.30    8.80
   0  -9  -2    9.10    5.20
   0  -9   2    9.10    9.00
   0  -9   2   11.90    4.90
   0  -9  -2    8.50    7.40
   0  -9  -2    8.80    4.30
   0  -9   2    6.10    4.70
   0  -9  -2   16.90    4.30
   0  -9   2   10.10    8.30
   0   9   2   12.30    8.40
   1  -9   2    2.70    8.20
  -1  -9  -2    1.70    3.20
   1  -9   2    1.20    9.70
  -1  -9  -2    6.10    3.90
  -1  -9  -2    1.80    5.20
  -1  -9  -2    7.00    3.90
   1  -9   2   -0.40    3.40
   1  -9   2    4.40    6.50
   1  -9   2    7.20    5.40
  -1   9  -2    1.30    8.30
  -1   9  -2    9.40    6.00
   1   9   2    3.70    3.70
   2  -9   2    3.80    5.80
   2  -9   2    1.40    7.10
  -2  -9  -2   10.60    3.70
  -2  -9  -2    9.80    5.50
  -2  -9  -2    7.70    6.10
   2  -9   2    5.40    4.40
   2  -9   2    7.60   10.60
  -2  -9  -2   13.90    4.40
  -2   9  -2    8.50    5.80
   2   9   2    4.00    4.00
  -2   9  -2    6.90   11.30
   1 -10  -2   38.60   12.60
   1 -10  -2   36.30    8.40
  -1 -10   2   39.60    7.80
  -1 -10   2   18.80   10.00
   1  10  -2   33.00    9.20
  -1  10   2   51.89    7.50
  -1  10   2   26.20   11.00
   0 -10  -2   48.90   14.90
   0 -10  -2   54.89    6.40
   0 -10   2   74.29    9.00
   0 -10   2   66.59    9.30
   0 -10  -2   64.29   17.70
   0 -10   2   36.40   12.40
  -1 -10  -2    6.80    7.20
  -1 -10  -2   11.00    5.00
   1 -10   2    8.20    6.40
  -1 -10  -2   20.30    9.20
   1 -10   2    7.30   11.10
  -1 -10  -2   13.60    5.20
   1 -10   2    4.10    4.50
  -1  10  -2    8.70   10.20
  -1  10  -2   14.40    6.60
   5   0  -3   30.20   12.20
  -5   0   3   28.10   12.40
  -5   0   3   34.90    8.10
   5   0  -3   25.30    7.50
   5   0  -3   35.50    8.30
   4   0  -3    5.30    3.90
  -4   0   3   20.00    5.70
  -4   0   3   15.10    8.00
   4   0  -3   22.20    6.40
   4   0  -3   35.90   12.80
  -4   0   3   16.40    5.60
   3   0  -3  777.72   35.30
  -3   0   3  779.62   25.40
  -3   0   3  743.33   23.70
   3   0  -3  796.22   24.30
   3   0  -3  788.52   24.80
  -3   0   3  765.52   34.90
   2   0  -3  173.88    8.70
  -2   0   3  159.68    8.70
  -2   0   3  162.38    8.50
   2   0  -3  165.18    8.60
  -1   0   3 2270.47   54.39
  -1   0   3 2312.67   46.20
   1   0  -3 2300.37   54.09
  -1   0   3 2313.77   46.50
   1   0  -3 2336.37   45.70
   1   0  -3 2285.37   45.90
   0   0   3  109.99    4.40
   0   0   3  107.69    7.30
   0   0  -3  118.19    7.70
   1   0   3 2712.13   52.79
  -1   0  -3 2666.33   57.19
  -1   0  -3 2696.23   50.59
   1   0   3 2647.83   57.79
   1   0   3 2621.54   50.99
   1   0   3 2685.23   57.49
  -2   0  -3    1.40    1.80
   2   0   3    1.60    2.10
   2   0   3   -0.40    3.20
  -2   0  -3   -1.40    2.80
   3   0   3    9.20    4.70
   3   0   3   13.10    5.10
  -3   0  -3   12.40    5.20
   3   0   3    8.90    3.40
  -3   0  -3    5.10    2.60
  -4   0  -3 1954.30   62.89
   4   0   3 1995.20   68.29
   4   0   3 1925.01   48.30
   4   0   3 1940.21   55.39
   5   0   3   74.29   11.20
  -5   0  -3   81.89    8.40
   5   0   3   66.49    8.70
  -5   0  -3   84.69   14.70
   5   0   3  106.99   16.90
  -5  -1   3  254.77   25.60
   5  -1  -3  257.37   16.90
   5  -1  -3  267.77   27.60
  -5  -1   3  302.27   18.10
   5  -1  -3  243.98   16.70
  -5   1   3  241.98   26.30
   5   1  -3  254.67   25.60
   5   1  -3  244.28   15.60
  -5   1   3  277.77   17.20
   5   1  -3  264.07   18.00
   4  -1  -3    2.40    3.80
  -4  -1   3    2.40    3.90
  -4  -1   3   11.60    7.90
   4  -1  -3    6.40    7.20
  -4  -1   3    0.80    3.70
   4  -1  -3    6.30    4.80
   4   1  -3    5.70    4.30
   4   1  -3    4.20    4.00
  -4   1   3    4.40    4.70
   4   1  -3    6.20    6.40
  -4   1   3    0.00    6.20
   3  -1  -3  164.88   16.70
  -3  -1   3  166.78   15.90
  -3  -1   3  144.29   10.50
   3  -1  -3  153.78    9.60
  -3  -1   3  152.58    9.40
   3  -1  -3  155.48   10.00
  -3   1   3  212.88   21.80
   3   1  -3  160.08    9.70
   3   1  -3  157.58   15.40
   3   1  -3  129.39    9.60
  -3   1   3  142.59    9.60
  -3   1   3  137.69    9.60
   2  -1  -3    8.00    4.70
  -2  -1   3   13.00    3.50
   2  -1  -3   18.70    3.90
   2  -1  -3   17.10    3.40
  -2  -1   3   17.40    4.10
  -2  -1   3    8.30    4.30
  -2   1   3   18.20    8.70
   2   1  -3   15.50    6.20
  -2   1   3   18.10    4.30
   2   1  -3   13.30    3.00
   2   1  -3   23.10    4.20
  -2   1   3   15.60    3.40
  -1  -1   3 9147.29  170.08
   1  -1  -3 9236.18  169.88
   1  -1  -3 9279.37  179.18
  -1  -1   3 9613.94  180.98
   1   1  -3 9257.97  169.78
  -1   1   3 9121.49  169.88
   1   1  -3 9442.96  180.18
   0  -1   3 2028.90   47.00
   0  -1  -3 2040.60   37.50
   0  -1   3 1920.61   47.20
   0  -1   3 1964.00   39.40
   0  -1   3 1951.70   40.00
   0   1   3 2054.39   41.40
   0   1  -3 2056.59   40.70
   0   1  -3 2041.60   48.50
   0   1   3 1992.20   37.60
   1  -1   3  779.52   25.50
   1  -1   3  787.12   18.70
   1  -1   3  766.02   26.30
   1  -1   3  742.83   20.30
  -1  -1  -3  784.02   15.60
  -1  -1  -3  790.32   19.00
   1   1   3  783.32   16.10
  -1   1  -3  765.32   25.20
  -1   1  -3  774.42   18.30
   1   1   3  803.42   19.60
   1   1   3  788.82   16.90
  -2  -1  -3 1959.70   39.60
   2  -1   3 1946.81   45.50
   2  -1   3 1970.60   43.00
   2  -1   3 1934.71   53.99
  -2  -1  -3 1964.00   47.50
   2   1   3 1968.90   40.50
  -2   1  -3 1927.31   53.19
   2   1   3 1910.91   46.90
   2   1   3 1961.50   48.80
  -2   1  -3 1978.30   42.10
  -3  -1  -3   25.30    7.00
   3  -1   3   12.90    3.70
   3  -1   3   32.00    5.70
  -3  -1  -3   19.30    4.50
   3   1   3   27.30    7.40
  -3   1  -3   22.50    4.60
   3   1   3   27.40    5.70
  -3   1  -3   23.50    8.10
   3   1   3   30.20    9.50
   4  -1   3   -1.70    4.30
  -4  -1  -3    5.00    5.80
   4  -1   3   -1.00    3.50
   4  -1   3    5.20    4.70
   4   1   3   15.00   13.70
   4   1   3    6.50    4.50
  -4   1  -3   10.40    7.60
  -4   1  -3    2.40    3.60
   4   1   3    0.20    3.20
   5  -1   3  108.69   12.60
   5  -1   3  100.49   11.00
  -5  -1  -3  107.89    9.30
   5  -1   3  111.99   18.20
  -5  -1  -3   94.99   15.10
   5   1   3   94.49    9.80
  -5   1  -3   92.09    9.90
   5   1   3   86.89   16.30
  -5   1  -3   95.59   16.30
  -5  -2   3    6.90    9.10
  -5  -2   3    2.00    5.40
   5  -2  -3    0.60    8.10
  -5  -2   3    2.20    5.40
   5  -2  -3    8.40    6.50
   5  -2  -3    3.50    4.70
  -5   2   3    0.00    5.30
   5   2  -3    9.40    5.40
  -5   2   3   -0.20    8.30
   5   2  -3    4.90    5.20
   5   2  -3    5.10    8.30
   4  -2  -3    5.20    4.20
  -4  -2   3    7.80    4.70
   4  -2  -3    0.50    3.60
   4  -2  -3    9.30    8.70
  -4  -2   3    1.90    5.80
  -4  -2   3    7.60    5.30
   4   2  -3    2.50    8.90
   4   2  -3    3.30    5.50
  -4   2   3    8.60    4.80
  -4   2   3   11.80    8.80
   4   2  -3    7.30    4.00
  -3  -2   3    5.50    3.10
  -3  -2   3    2.00    2.80
   3  -2  -3    0.30    5.00
   3  -2  -3    2.70    3.50
  -3  -2   3    2.10    3.40
   3  -2  -3    6.00    3.00
  -3   2   3   -0.90    3.90
   3   2  -3   -1.60    4.20
   3   2  -3    2.10    2.80
  -3   2   3    8.50    4.00
   3   2  -3    4.30    3.10
   2  -2  -3   18.50    6.00
  -2  -2   3   12.10    6.00
  -2  -2   3   15.20    3.80
   2  -2  -3   18.40    3.30
  -2  -2   3    9.10    3.60
   2  -2  -3   12.40    3.50
   2   2  -3   17.10    3.80
  -2   2   3   15.20    3.80
  -2   2   3   21.60    7.30
   2   2  -3   18.20    3.80
   2   2  -3   24.30    7.20
  -1  -2   3 1251.07   28.40
   1  -2  -3 1257.77   36.10
  -1  -2   3 1269.07   37.30
   1  -2  -3 1286.17   28.40
  -1  -2   3 1272.97   29.90
  -1   2   3 1324.37   36.60
   1   2  -3 1297.47   28.70
  -1   2   3 1278.67   28.30
   1   2  -3 1084.29   37.10
   1   2  -3 1247.18   40.70
   0  -2   3 2914.41   67.19
   0  -2   3 3029.00   58.89
   0  -2  -3 2863.31   53.79
   0  -2   3 2842.22   58.39
   0  -2   3 2874.41   56.79
   0   2  -3 2953.30   59.19
   0   2   3 2923.91   57.99
   0   2   3 2899.81   53.99
   0   2  -3 2972.20   69.79
   0   2   3 2882.91   54.69
   1  -2   3    1.80    3.60
   1  -2   3    0.80    3.90
   1  -2   3   -0.40    1.90
   1  -2   3   -0.20    2.70
   1   2   3    0.20    1.60
  -1   2  -3    0.40    1.70
  -1   2  -3    3.20    3.40
  -1   2  -3    0.40    2.20
  -2  -2  -3  390.76   10.50
   2  -2   3  371.26   16.10
  -2  -2  -3  393.16   14.80
   2  -2   3  397.56   14.50
   2  -2   3  399.36   21.80
   2  -2   3  405.06   22.40
  -2   2  -3  374.76   13.50
   2   2   3  391.96   16.10
   2   2   3  399.96   15.90
   2   2   3  382.66   11.00
   3  -2   3   30.20    8.90
   3  -2   3   41.70    7.30
  -3  -2  -3   37.30    4.90
  -3  -2  -3   32.40    7.10
   3  -2   3   54.39    8.80
   3   2   3   43.80    8.90
   3   2   3   24.10    5.20
  -3   2  -3   47.50   10.10
  -3   2  -3   29.40    7.70
   3   2   3   36.90    4.80
   4  -2   3  195.98   15.20
  -4  -2  -3  208.78   16.50
   4  -2   3  186.08   20.50
   4  -2   3  201.58   13.50
   4  -2   3  195.28   15.10
   4   2   3  177.78   10.70
   4   2   3  187.28   14.90
  -4   2  -3  207.48   12.30
   4   2   3  212.08   19.30
   5  -2   3   -1.40    4.60
  -5  -2  -3    2.90    4.80
   5  -2   3   -8.10    5.50
   5  -2   3    2.30    5.80
  -5  -2  -3   -1.80    5.80
   5  -2   3    2.40    6.80
   5   2   3    2.60    4.20
   5   2   3    3.50    7.30
   5   2   3   -3.10    3.70
  -5   2  -3   -2.00    7.30
  -5   2  -3   -0.10    4.60
  -5  -3   3  161.78   21.40
  -5  -3   3  183.18   16.90
   5  -3  -3  191.88   25.80
   5  -3  -3  151.38   14.50
   5  -3  -3  178.38   13.80
  -5  -3   3  175.58   13.40
   5   3  -3  159.48   12.50
   5   3  -3  168.38   21.80
  -5   3   3  188.18   14.10
  -4  -3   3  215.58   20.50
   4  -3  -3  207.08   12.90
   4  -3  -3  196.18   24.40
  -4  -3   3  181.58   12.30
  -4   3   3  190.28   13.50
  -4   3   3  234.98   26.80
   4   3  -3  177.78   13.60
   4   3  -3  196.38   20.30
   4   3  -3  209.58   12.40
   3  -3  -3   49.60    5.60
  -3  -3   3   44.40   10.20
   3  -3  -3   70.79    8.00
   3  -3  -3   79.09   18.50
  -3  -3   3   60.79    7.60
   3   3  -3   61.19   11.00
   3   3  -3   57.79    7.20
  -3   3   3   46.90   10.80
  -3   3   3   63.29    7.30
   2  -3  -3 6510.05  120.19
  -2  -3   3 6545.34  127.99
  -2  -3   3 6332.77  139.09
   2  -3  -3 6438.16  125.39
   2  -3  -3 6480.35  142.79
  -2  -3   3 6329.07  123.59
   2   3  -3 6390.26  126.49
   2   3  -3 6388.06  139.79
   2   3  -3 6470.75  123.39
  -2   3   3 6516.05  124.89
  -1  -3   3   42.80    8.70
   1  -3  -3   39.30    8.30
  -1  -3   3   29.70    4.40
   1  -3  -3   37.40    4.30
  -1  -3   3   33.60    7.50
  -1  -3   3   39.90    4.50
  -1   3   3   34.40    4.20
   1   3  -3   41.30    5.10
   1   3  -3   34.60    4.80
   1   3  -3   35.40    8.80
  -1   3   3   35.50    9.70
   0  -3  -3  463.35   12.50
   0  -3  -3  462.65   15.60
   0  -3   3  457.35   15.10
   0  -3  -3  467.25   11.70
   0  -3   3  454.85   21.30
   0  -3   3  457.55   13.90
   0  -3   3  486.25   15.30
   0  -3   3  483.85   23.00
   0   3  -3  481.85   21.90
   0   3   3  475.85   11.50
   0   3   3  476.65   15.70
   0   3  -3  509.45   24.20
   0   3  -3  459.85   16.30
   0   3   3  479.85   11.30
   0   3  -3  477.05   14.30
   1  -3   3  105.49   11.60
   1  -3   3   89.99   11.80
   1  -3   3  100.29    8.10
  -1   3  -3   92.29    8.00
  -1   3  -3   91.09   10.40
   1   3   3  105.79    6.50
   1   3   3   99.99    3.50
  -1   3  -3   95.19    6.30
  -2  -3  -3  818.52   17.90
  -2  -3  -3  827.12   22.30
   2  -3   3  796.12   26.80
   2  -3   3  789.22   24.10
  -2   3  -3  848.72   35.00
   2   3   3  814.92   25.70
   2   3   3  848.42   18.30
   2   3   3  851.21   23.80
  -2   3  -3  839.12   23.50
   3  -3   3  146.09   16.80
  -3  -3  -3  142.89    7.00
  -3  -3  -3  149.69   11.30
   3  -3   3  141.79   16.70
   3  -3   3  131.59   12.10
   3   3   3  142.29    7.30
  -3   3  -3  123.89   15.20
  -3   3  -3  143.49   10.30
   3   3   3  148.29   11.50
   3   3   3  133.79   11.70
   4  -3   3   96.79   15.90
   4  -3   3   81.19    9.50
   4  -3   3   84.09   11.80
   4  -3   3   74.99   10.30
  -4  -3  -3   77.19   10.60
  -4   3  -3   66.39    8.20
   4   3   3   72.29    9.80
   4   3   3   77.79    7.00
   4   3   3   89.29   12.90
  -5  -3  -3    8.00    7.80
   5  -3   3   -2.90    7.70
   5  -3   3    3.30    5.20
   5  -3   3   -2.30    5.10
   5  -3   3   -0.20    7.90
   5   3   3    2.10    4.00
   5   3   3   -0.10    3.50
   5   3   3   -0.20    6.70
   5  -4  -3   25.00    7.00
   5  -4  -3   20.30    7.80
  -5  -4   3   14.70   12.50
   5  -4  -3   13.60   13.10
  -5   4   3   36.20    9.20
   5   4  -3   13.40    7.70
   5   4  -3   24.80    6.60
   5   4  -3   13.20   10.00
  -5   4   3   13.00   11.30
  -4  -4   3   84.09    9.00
   4  -4  -3   82.49    8.50
   4  -4  -3   86.39   19.00
   4   4  -3   84.29   10.10
  -4   4   3   82.19   15.40
   4   4  -3   97.59   15.50
   4   4  -3   82.39    8.60
  -4   4   3   82.99    9.80
  -3  -4   3   78.29   12.30
   3  -4  -3   82.59    9.00
  -3  -4   3   78.79    8.70
   3  -4  -3   88.89    6.90
   3  -4  -3  109.59   22.40
  -3  -4   3   79.49    7.50
   3   4  -3   75.59    7.20
   3   4  -3   61.49   11.70
  -3   4   3  146.99   25.00
  -3   4   3   76.79    7.70
   3   4  -3   71.99    8.30
   2  -4  -3  205.78   17.50
   2  -4  -3  207.68    7.80
  -2  -4   3  205.88   10.40
   2  -4  -3  220.88   11.50
  -2  -4   3  203.78   16.70
  -2  -4   3  206.98   12.10
  -2   4   3  216.88   10.90
   2   4  -3  208.88   11.80
   2   4  -3  204.38   17.10
   2   4  -3  213.68   10.60
  -2   4   3  208.68   17.10
  -1  -4   3 2264.57   50.69
   1  -4  -3 2274.87   59.79
  -1  -4   3 2187.18   62.89
  -1  -4   3 2201.28   47.90
  -1  -4   3 2267.57   48.80
   1  -4  -3 2207.58   48.10
  -1  -4   3 2253.47   62.29
   1   4  -3 2280.97   50.59
  -1   4   3 2244.28   47.50
   1   4  -3 2285.17   50.29
   1   4  -3 2248.38   64.39
  -1   4   3 2291.77   59.19
   0  -4  -3 2229.68   52.19
   0  -4   3 2066.49   59.49
   0  -4  -3 2197.88   43.60
   0  -4   3 2164.88   48.00
   0  -4   3 2064.69   61.29
   0  -4   3 2184.38   46.60
   0  -4   3 2184.98   48.50
   0  -4  -3 2212.98   51.19
   0  -4  -3 2208.38   44.90
   0   4  -3 2114.69   46.60
   0   4  -3 2163.28   60.09
   0   4   3 2212.28   43.00
   0   4  -3 2211.18   50.89
   0   4   3 2264.87   42.20
   0   4  -3 2150.88   62.79
   0   4   3 2161.78   50.79
  -1  -4  -3 1484.05   28.10
  -1  -4  -3 1434.56   34.80
   1  -4   3 1428.96   48.20
   1  -4   3 1456.75   35.30
  -1  -4  -3 1463.65   28.00
   1  -4   3 1393.96   50.09
   1  -4   3 1402.96   37.90
   1   4   3 1382.26   34.40
  -1   4  -3 1418.66   34.30
  -1   4  -3 1644.24   54.29
  -1   4  -3 1521.05   39.90
   1   4   3 1462.95   29.90
   2  -4   3  614.04   32.10
  -2  -4  -3  604.74   13.90
   2  -4   3  595.74   32.60
   2  -4   3  607.24   23.90
   2  -4   3  618.04   21.30
  -2  -4  -3  635.54   13.50
   2   4   3  627.04   14.90
  -2   4  -3  614.04   31.50
  -2   4  -3  605.14   20.00
   2   4   3  574.04   21.00
   2   4   3  639.94   20.40
   3  -4   3  147.19   11.30
   3  -4   3  136.09   17.80
  -3  -4  -3  124.89    9.80
   3  -4   3  105.29   11.40
   3  -4   3  121.79   16.90
  -3  -4  -3  128.09    6.40
   3   4   3  126.29    6.70
  -3   4  -3  135.49   16.50
   3   4   3   99.39   10.00
  -3   4  -3  123.59    9.60
   3   4   3  128.69   11.00
   4  -4   3    2.90    5.00
  -4  -4  -3   10.00    5.90
   4  -4   3   15.40   11.60
   4  -4   3   20.40   12.10
   4  -4   3   10.00    7.80
  -4  -4  -3   23.10    5.00
   4  -4   3   30.30    8.40
   4   4   3   19.10    7.40
  -4   4  -3    6.60    4.60
  -4   4  -3    9.10   17.30
   4   4   3   12.20    3.80
   4   4   3   15.30   10.50
   5  -4   3    5.20    9.30
   5  -4   3    8.60   15.70
  -5  -4  -3    8.90    8.60
   5  -4   3    5.90    6.40
   5  -4   3   10.30   12.60
   5  -4   3   11.60    7.00
   5   4   3    9.00    7.50
   5   4   3    1.50    6.40
   5  -5  -3   -2.30    6.60
   5  -5  -3    3.60    5.20
   5  -5  -3    1.50    9.50
  -5   5   3   -2.40    6.20
   5   5  -3    0.70    5.50
   5   5  -3    2.00    6.90
   5   5  -3    1.90    9.70
   4  -5  -3   69.89    7.60
  -4  -5   3   44.80   10.90
  -4  -5   3   65.99   10.00
   4  -5  -3   55.79   16.10
   4   5  -3   53.49    7.80
   4   5  -3   73.79   10.00
   4   5  -3   56.39   13.70
  -4   5   3   74.59    9.20
  -4   5   3   92.69   16.30
  -3  -5   3   14.50    4.70
   3  -5  -3    9.20   10.10
  -3  -5   3   10.00    4.80
  -3  -5   3    4.30    6.10
   3  -5  -3   24.50    6.30
   3  -5  -3   15.80    3.90
   3   5  -3   11.10    7.40
   3   5  -3   14.60    5.50
  -3   5   3   11.00    4.90
  -3   5   3   14.60    9.30
   2  -5  -3 1171.58   45.90
  -2  -5   3 1160.58   36.00
  -2  -5   3 1152.28   43.20
  -2  -5   3 1116.59   30.40
   2  -5  -3 1171.58   32.70
  -2  -5   3 1137.19   43.80
   2   5  -3 1124.79   45.10
   2   5  -3 1144.29   31.50
  -2   5   3 1140.69   44.50
   2   5  -3 1149.58   36.70
  -2   5   3 1196.18   31.50
  -1  -5   3  489.55   25.90
   1  -5  -3  480.85   18.10
   1  -5  -3  507.35   24.50
  -1  -5   3  511.65   18.60
  -1  -5   3  481.75   16.20
  -1  -5   3  469.55   26.00
   1  -5  -3  500.85   24.80
   1  -5  -3  479.75   16.40
  -1  -5   3  488.35   17.00
   1   5  -3  514.25   18.50
  -1   5   3  478.75   23.80
   1   5  -3  494.65   18.80
  -1   5   3  496.15   15.80
   1   5  -3  489.85   28.20
   0  -5  -3   57.59    8.30
   0  -5   3   64.59    6.10
   0  -5   3   48.40    5.30
   0  -5  -3   56.09    7.40
   0  -5  -3   57.49    5.20
   0  -5   3   39.10    9.10
   0  -5   3   56.09    9.70
   0  -5  -3   57.69    4.70
   0  -5   3   56.99    6.40
   0   5  -3   58.69   10.00
   0   5   3   51.39    6.90
   0   5   3   55.69    4.10
   0   5  -3   52.49    5.50
   0   5  -3   61.39    7.40
   0   5   3   52.39    3.60
   0   5  -3   47.80   10.60
  -1  -5  -3   26.10    4.80
  -1  -5  -3   23.30    4.70
  -1  -5  -3   17.70    2.40
   1  -5   3   19.30    5.60
   1  -5   3   10.70    7.10
  -1  -5  -3   28.10    5.10
   1  -5   3   23.60    5.30
   1  -5   3   17.90    4.50
  -1  -5  -3   17.70    2.50
   1  -5   3   25.50    8.80
  -1   5  -3   17.40    5.60
  -1   5  -3   24.90   10.10
  -1   5  -3   16.60    4.20
   1   5   3   20.90    4.10
  -2  -5  -3   18.90    2.50
   2  -5   3   16.10    8.50
   2  -5   3   22.40    6.60
   2  -5   3   13.30    4.50
  -2  -5  -3   15.90    2.20
   2  -5   3    6.60    6.60
   2   5   3   13.80    3.00
  -2   5  -3   10.40    4.00
  -2   5  -3    6.30    4.50
   2   5   3   12.10    4.30
   2   5   3   17.40    5.00
   3  -5   3    0.40    7.00
   3  -5   3    2.40    7.00
  -3  -5  -3    0.70    3.20
   3  -5   3    3.20    5.80
  -3  -5  -3   -0.60    3.00
   3  -5   3    1.90    4.30
  -3  -5  -3    0.90    1.80
  -3  -5  -3   -0.60    1.70
  -3   5  -3    0.80    3.40
   3   5   3    2.20    2.40
   3   5   3   -1.70    2.70
  -3   5  -3    1.30    6.10
   3   5   3    0.10    3.70
  -4  -5  -3   65.69    5.40
   4  -5   3   48.00    9.50
   4  -5   3   61.29   12.90
   4  -5   3   78.09   19.80
  -4  -5  -3   54.29    8.40
   4  -5   3   46.00   15.30
   4   5   3   49.10   10.00
   4   5   3   51.99   10.90
  -4   5  -3   67.79    9.40
   4   5   3   56.99    6.00
  -4   5  -3  105.59   22.80
   4  -6  -3  105.19   14.40
   4  -6  -3   82.89   11.00
  -4  -6   3   91.49    9.90
  -4  -6   3   87.49   19.40
   4  -6  -3   50.99   14.60
  -4  -6   3   80.89   14.60
   4  -6  -3   56.49    7.20
  -4   6   3   85.79   20.40
   4   6  -3   59.79    9.40
  -4   6   3   85.69   10.20
   4   6  -3   71.89   16.40
   4   6  -3   66.09    8.80
  -3  -6   3   49.90   11.50
   3  -6  -3   65.29    9.10
   3  -6  -3   47.20   10.50
   3  -6  -3   61.49    5.70
   3  -6  -3   47.60   11.90
   3   6  -3   52.19   12.30
  -3   6   3   52.49    7.70
   3   6  -3   39.80    7.70
  -3   6   3   40.30   11.90
   3   6  -3   79.59    8.70
  -2  -6   3   -2.80    4.10
   2  -6  -3   -0.80    5.10
   2  -6  -3   -0.50    4.30
   2  -6  -3   -2.30    4.40
  -2  -6   3    6.90    6.20
  -2  -6   3    0.00    2.80
  -2  -6   3    1.90    3.30
   2  -6  -3   -1.50    3.00
  -2  -6   3    0.50    2.70
  -2   6   3    0.40    2.90
   2   6  -3    5.50    4.30
   2   6  -3    0.40    3.10
   2   6  -3    5.60    6.40
  -2   6   3   -0.40    3.90
   1  -6  -3  518.65   19.90
   1  -6  -3  526.65   18.20
   1  -6  -3  538.65   28.10
  -1  -6   3  433.06   27.00
  -1  -6   3  509.05   18.30
  -1  -6   3  502.05   19.60
  -1  -6   3  511.65   17.50
   1  -6  -3  540.15   27.70
  -1  -6   3  507.75   28.10
   1   6  -3  498.95   20.60
  -1   6   3  470.15   16.30
   1   6  -3  478.15   30.10
   1   6  -3  493.35   19.40
  -1   6   3  499.05   25.80
   0  -6   3    3.30    2.70
   0  -6  -3    5.00    4.30
   0  -6  -3    8.90    3.10
   0  -6  -3   11.10    2.70
   0  -6   3    4.90    5.50
   0  -6   3    6.90    3.50
   0  -6  -3    6.50    2.70
   0  -6   3    0.00    5.00
   0  -6  -3    2.30    4.00
   0   6   3    3.30    4.00
   0   6  -3   -0.40    4.30
   0   6   3    5.70    2.50
   0   6  -3    6.30    5.00
   0   6   3    8.80    2.50
   0   6  -3   -0.50   11.70
   0   6  -3    3.00    2.80
  -1  -6  -3  103.49    5.60
  -1  -6  -3  105.19    7.70
  -1  -6  -3   94.89    8.70
   1  -6   3  126.09   17.40
  -1  -6  -3  112.39    5.70
   1  -6   3  104.29   14.90
   1  -6   3  108.49   14.70
   1  -6   3  105.39    8.40
  -1  -6  -3  104.79    8.80
   1  -6   3  108.49    8.90
   1   6   3  118.39    7.50
  -1   6  -3  108.09   14.20
  -1   6  -3  105.49   11.40
  -1   6  -3  104.29    8.30
  -2  -6  -3   31.00    3.00
   2  -6   3   42.10   12.70
   2  -6   3   38.80   11.60
   2  -6   3   40.50    8.70
  -2  -6  -3   30.10    3.30
  -2  -6  -3   44.90    8.40
   2  -6   3   38.30    7.40
   2   6   3   33.30    4.60
  -2   6  -3   36.20    6.50
  -2   6  -3   16.50    8.20
   2   6   3   41.20    5.90
   2   6   3   23.80    5.80
  -3  -6  -3   62.69    4.30
   3  -6   3   91.09   14.70
  -3  -6  -3   65.69    4.00
   3  -6   3   39.00    8.10
   3  -6   3   61.99   21.30
   3  -6   3   75.29   16.80
   3   6   3   63.19    9.20
   3   6   3   55.59    7.90
   3   6   3   63.49    5.70
  -3   6  -3   75.79    8.90
  -3   6  -3   56.09   16.20
   4  -6   3  704.13   46.80
   4  -6   3  642.34   46.50
   4  -6   3  690.53   33.90
   4  -6   3  676.53   29.60
  -4  -6  -3  637.04   17.40
  -4   6  -3  652.83   26.70
   4   6   3  662.63   29.60
   4   6   3  634.84   28.90
   4   6   3  650.53   19.70
  -4   6  -3  653.43   44.70
   4  -7  -3    1.90    9.10
  -4  -7   3    2.10    5.80
   4  -7  -3    0.90    9.10
   4  -7  -3    3.60    3.50
  -4  -7   3    0.20    7.20
   4  -7  -3    8.70    6.90
  -4  -7   3    1.70   10.50
   4   7  -3   -1.60    8.00
  -4   7   3    3.00    5.80
   4   7  -3    5.50    6.00
  -4   7   3   18.30   19.80
   3  -7  -3   38.50   12.50
  -3  -7   3   53.39    6.90
  -3  -7   3   52.99    7.60
  -3  -7   3   54.19   14.30
   3  -7  -3   51.99   10.80
  -3  -7   3   57.59   11.10
  -3  -7   3   54.49   12.30
   3  -7  -3   45.40    8.50
   3  -7  -3   37.00   11.50
  -3   7   3   79.49   19.60
   3   7  -3   64.29    9.10
  -3   7   3   54.69    9.50
   3   7  -3   35.20   12.10
   3   7  -3   53.49    9.10
  -2  -7   3   81.89   13.50
  -2  -7   3   53.09   13.40
   2  -7  -3  108.09   11.30
   2  -7  -3   82.49   14.30
  -2  -7   3   98.59    8.10
   2  -7  -3   95.09    9.40
  -2  -7   3   81.49    9.40
   2   7  -3   85.99    9.60
   2   7  -3   90.49   19.00
   2   7  -3   91.09    9.80
  -2   7   3   77.29    7.80
  -2   7   3   98.19   14.40
  -1  -7   3 1230.58   34.00
   1  -7  -3 1252.37   48.80
   1  -7  -3 1139.59   55.39
  -1  -7   3 1259.27   49.10
  -1  -7   3 1229.88   49.99
  -1  -7   3 1305.07   33.30
   1  -7  -3 1067.19   36.20
  -1  -7   3 1232.38   36.00
   1   7  -3 1149.78   70.79
   1   7  -3 1253.07   36.10
  -1   7   3 1173.68   45.30
  -1   7   3 1222.58   31.40
   0  -7   3  385.46   17.40
   0  -7  -3  382.26   12.70
   0  -7   3  415.46   17.00
   0  -7  -3  368.66   14.70
   0  -7   3  381.86   26.80
   0  -7   3  386.76   16.70
   0  -7  -3  368.96   14.20
   0  -7  -3  370.66   22.50
   0  -7  -3  366.06   21.30
   0   7  -3  437.46   33.50
   0   7   3  345.37   32.40
   0   7   3  400.26   13.80
   0   7  -3  403.86   20.50
   0   7  -3  399.06   26.90
   1  -7   3   30.90   12.30
  -1  -7  -3   43.70    4.50
   1  -7   3   57.69    7.00
  -1  -7  -3   45.90    5.90
  -1  -7  -3   41.20    7.80
   1  -7   3   46.30    7.40
   1  -7   3   49.70    8.60
  -1  -7  -3   44.70    4.50
   1  -7   3   42.20   14.40
   1   7   3   39.90    5.20
  -1   7  -3   45.60    6.60
  -1   7  -3   48.00   14.00
   2  -7   3  632.64   39.30
   2  -7   3  634.04   25.40
   2  -7   3  663.83   24.10
  -2  -7  -3  647.54   15.90
  -2  -7  -3  648.04   25.00
  -2  -7  -3  634.44   16.20
   2  -7   3  653.73   28.40
   2  -7   3  624.94   41.30
   2   7   3  625.24   19.30
   2   7   3  622.24   22.80
  -2   7  -3  609.14   23.30
   3  -7   3    1.90   11.80
   3  -7   3    3.10    7.90
   3  -7   3    2.20   14.40
   3  -7   3   -0.10    5.10
  -3   7  -3   -4.80    8.30
  -3   7  -3    5.60    5.30
   3   7   3    0.30    4.70
   3   7   3   -0.40    2.90
   3   7   3    3.20    3.90
   4  -7   3    3.80   15.90
   4  -7   3    6.30    7.40
   4  -7   3   26.20   12.20
   4   7   3    1.10    3.60
   4   7   3    4.00    6.20
  -4   7  -3    5.10    6.30
   4   7   3   -0.30    4.30
   3  -8  -3   77.89   10.40
  -3  -8   3   98.49   16.90
  -3  -8   3   75.69   10.60
  -3  -8   3   62.79   14.80
   3  -8  -3  101.39   14.40
   3   8  -3   68.39    9.90
   3   8  -3   78.29   10.30
   3   8  -3   81.29   19.80
  -3   8   3   49.00   14.10
  -3   8   3   83.29    9.80
   2  -8  -3   16.80    9.50
  -2  -8   3   19.90   10.60
   2  -8  -3    8.20    8.80
  -2  -8   3    8.80    7.60
   2  -8  -3   15.30    6.00
  -2  -8   3   31.20    6.70
  -2  -8   3   11.90    4.50
   2  -8  -3   10.80   15.90
   2   8  -3   13.90   10.60
  -2   8   3   12.00    8.80
   2   8  -3   15.70    6.70
   2   8  -3   16.50    5.50
  -2   8   3   26.00    6.20
   1  -8  -3   51.79   14.40
  -1  -8   3   33.40    6.10
  -1  -8   3   29.70   10.70
  -1  -8   3   50.99    9.20
  -1  -8   3   31.30    6.70
  -1  -8   3   24.50   10.40
  -1   8   3   35.10    5.80
  -1   8   3   53.79   13.70
   1   8  -3   24.80    6.30
   1   8  -3   22.80   11.90
   1   8  -3   36.60    8.80
   0  -8  -3   25.60    9.00
   0  -8  -3   21.20    8.70
   0  -8   3   29.50    7.00
   0  -8   3   19.90    9.20
   0  -8   3   20.30    5.80
   0  -8  -3   22.70    4.20
   0  -8   3   38.50    7.70
   0   8   3   22.00    7.90
   0   8  -3   34.00   11.10
   0   8   3   26.40    4.90
   0   8  -3   18.10    7.60
  -1  -8  -3  177.18   14.10
  -1  -8  -3  173.68   10.70
   1  -8   3  151.78   12.00
  -1  -8  -3  154.18    8.40
   1  -8   3  176.38   21.10
   1  -8   3  136.09   12.80
   1  -8   3  158.48   11.20
  -1   8  -3  156.58   11.50
   1   8   3  167.68    9.90
  -1   8  -3  187.18   21.40
   2  -8   3    7.10    7.00
   2  -8   3   -0.80    7.70
  -2  -8  -3    0.40    3.20
   2  -8   3    1.60    4.90
  -2  -8  -3    1.80    2.80
   2  -8   3   -1.70    3.50
  -2  -8  -3   -0.70    2.10
   2  -8   3   -2.20    6.90
  -2   8  -3    4.20    8.90
   2   8   3   -2.30    2.60
  -2   8  -3    8.30    4.20
   3  -8   3    2.50    8.50
   3  -8   3   -3.60    7.40
   3  -8   3   -2.30    4.40
  -3   8  -3    0.60   10.40
   3   8   3    3.50    3.60
   3   8   3   -1.50    3.80
  -3   8  -3   -1.20    5.60
  -2  -9   3  177.08   20.40
   2  -9  -3  228.58   30.10
  -2  -9   3  194.38   12.30
  -2  -9   3  182.48   15.20
   2  -9  -3  172.78   13.70
  -2  -9   3  160.88   21.00
   2   9  -3  171.08   15.00
   2   9  -3  152.58   13.50
  -2   9   3  209.88   13.10
  -2   9   3  176.28   21.60
   2   9  -3  163.08   22.00
  -1  -9   3   51.79   13.50
  -1  -9   3   64.59    8.80
   1  -9  -3   70.39    9.90
   1  -9  -3   40.90   11.60
  -1  -9   3   68.89    9.40
   1  -9  -3   51.49   15.10
  -1  -9   3   53.99    7.60
  -1  -9   3   68.39   17.90
   1   9  -3   65.69   11.30
   1   9  -3   59.89   15.90
  -1   9   3   62.69    7.40
  -1   9   3   58.69   15.30
   0  -9   3   50.99   13.80
   0  -9   3   54.79    7.60
   0  -9   3   44.40    8.10
   0  -9  -3   70.79    7.90
   0  -9  -3   49.10   12.30
   0  -9  -3   47.00    5.10
   0  -9   3   51.19   14.80
   0  -9   3   43.60    7.50
   0  -9  -3   53.49    6.90
   0  -9  -3   61.89   11.40
   0   9  -3   60.39   11.40
   0   9   3   81.49   13.10
  -1  -9  -3   20.00    4.50
   1  -9   3    7.70    4.50
   1  -9   3   20.10   11.50
  -1  -9  -3   24.80    5.60
  -1  -9  -3   14.70    4.20
   1  -9   3   16.00   12.50
   1  -9   3   12.80    7.50
   1  -9   3   17.90    6.60
  -1  -9  -3   25.80    9.50
  -1   9  -3   14.00    6.00
   1   9   3   20.40    5.10
  -1   9  -3   11.80   11.30
   2  -9   3    0.60    4.30
   2  -9   3    1.70   10.40
  -2  -9  -3    0.40    3.10
  -2  -9  -3    3.20    3.10
   2  -9   3   -4.40    6.90
   2  -9   3   -3.20    8.00
  -2   9  -3  -12.00   20.50
   2   9   3   -2.10    5.90
  -2   9  -3    2.70    5.20
   1 -10  -3   35.70   12.30
  -1 -10   3   28.80    7.30
   1 -10  -3   29.20    7.50
  -1 -10   3   31.80    8.50
  -1  10   3   43.90   12.20
  -1  10   3   37.20    7.00
   1  10  -3   26.90    9.20
   0 -10   3  266.17   18.60
   0 -10   3  237.68   26.20
   0 -10  -3  235.28   21.40
   0 -10  -3  236.28   22.90
   0 -10  -3  258.27   14.20
  -5   0   4   38.30   12.50
   5   0  -4   31.90    7.70
   5   0  -4   56.79    8.70
  -5   0   4   44.20    8.50
   5   0  -4   35.30   12.00
   4   0  -4  594.64   23.40
   4   0  -4  541.05   21.90
  -4   0   4  545.25   22.30
  -4   0   4  571.44   34.00
  -4   0   4  531.35   23.50
   4   0  -4  557.64   34.40
   3   0  -4   17.10    4.40
   3   0  -4   21.20    5.20
  -3   0   4   15.00    9.70
   3   0  -4   12.50    7.00
  -3   0   4   14.70    4.50
  -3   0   4   17.20    4.70
   2   0  -4   -1.90    1.80
  -2   0   4    6.70    3.00
   2   0  -4    3.50    2.70
  -2   0   4    3.60    2.60
  -2   0   4   -0.90    2.90
   2   0  -4    3.00    4.20
   0   0  -4 1399.66   35.70
   0   0   4 1443.86   29.20
   0   0   4 1423.86   35.50
   1   0   4 4933.91   94.39
  -1   0  -4 5186.18  102.39
  -1   0  -4 5164.28   94.19
   1   0   4 5083.69  103.99
   1   0   4 5174.38  102.49
   1   0   4 5094.99   96.29
   2   0   4    0.90    3.40
  -2   0  -4    2.30    1.90
  -2   0  -4    2.70    3.10
   2   0   4    0.60    1.90
   2   0   4    5.20    3.00
   3   0   4   25.50    5.20
  -3   0  -4   37.90    4.50
   3   0   4   32.70    7.60
  -3   0  -4   43.20    8.10
   3   0   4   41.30    5.50
  -4   0  -4    3.40    5.70
   4   0   4    3.00    5.60
   4   0   4    7.70    5.60
   4   0   4    8.50    4.50
   5   0   4  153.18   15.10
   5   0   4  185.68   13.10
   5   0   4  143.79   19.10
  -5   0  -4  136.29   18.00
   5  -1  -4  204.18   15.40
  -5  -1   4  250.57   25.70
   5  -1  -4  215.88   15.60
  -5  -1   4  214.78   17.30
  -5  -1   4  222.98   15.30
   5   1  -4  221.68   24.00
  -5   1   4  181.98   14.80
   5   1  -4  206.28   15.60
   5   1  -4  212.98   15.00
  -5   1   4  199.28   23.90
   4  -1  -4  192.08   21.00
   4  -1  -4  204.08   13.00
   4  -1  -4  202.38   14.30
  -4  -1   4  194.48   20.70
  -4  -1   4  188.28   13.90
  -4  -1   4  171.28   12.20
   4   1  -4  213.18   21.30
  -4   1   4  194.88   13.00
   4   1  -4  202.78   12.80
  -4   1   4  191.58   20.80
   4   1  -4  197.08   13.50
  -3  -1   4  381.66   16.00
   3  -1  -4  390.06   15.70
   3  -1  -4  408.66   16.70
  -3  -1   4  412.56   25.30
  -3  -1   4  417.76   18.00
  -3   1   4  421.36   16.90
   3   1  -4  401.66   16.90
  -3   1   4  393.56   25.10
   3   1  -4  408.16   16.20
  -3   1   4  414.36   16.90
   3   1  -4  402.76   24.90
   2  -1  -4  304.67   19.10
  -2  -1   4  312.67   19.20
   2  -1  -4  318.17   11.30
  -2  -1   4  305.77   13.00
  -2  -1   4  294.67   12.20
   2  -1  -4  299.37   12.40
  -2   1   4  283.37   18.40
  -2   1   4  317.37   12.60
  -2   1   4  293.37   11.40
   2   1  -4  292.87   12.40
   2   1  -4  312.97   19.20
   2   1  -4  307.77   12.00
   1  -1  -4 1748.82   34.30
  -1  -1   4 1634.54   45.80
   1  -1  -4 1707.73   36.00
  -1  -1   4 1773.22   37.40
  -1  -1   4 1677.53   36.40
   1  -1  -4 1675.83   44.20
  -1   1   4 1624.54   48.40
  -1   1   4 1676.13   36.10
   1   1  -4 1719.83   37.20
   1   1  -4 1678.73   36.30
   1   1  -4 1705.33   45.80
  -1   1   4 1763.32   34.50
   0  -1   4    0.60    1.90
   0  -1   4    0.00    3.00
   0  -1  -4   -0.40    1.70
   0  -1   4   -1.10    1.60
   0  -1  -4   -1.20    1.20
   0   1   4    0.30    2.20
   0   1  -4   -2.80    2.80
   0   1   4    0.40    1.30
   0   1  -4    0.30    2.40
   1  -1   4 1468.95   32.30
  -1  -1  -4 1538.95   29.20
   1  -1   4 1522.25   34.80
   1  -1   4 1487.15   41.10
  -1  -1  -4 1542.75   33.50
  -1   1  -4 1528.75   32.20
   1   1   4 1532.35   33.90
   1   1   4 1562.94   30.50
  -1   1  -4 1511.15   35.20
  -1   1  -4 1485.95   41.00
   1   1   4 1554.44   35.20
   2  -1   4    5.00    3.50
  -2  -1  -4    8.10    3.50
   2  -1   4   12.90    5.60
   2  -1   4    4.90    2.60
  -2  -1  -4    9.90    2.10
   2  -1   4    5.90    5.10
   2   1   4    6.10    3.10
  -2   1  -4    5.20    2.40
  -2   1  -4    3.60    3.70
   2   1   4    8.00    2.40
   2   1   4    5.20    3.40
   3  -1   4   60.99   13.10
  -3  -1  -4   58.09    4.90
   3  -1   4   71.69    7.00
   3  -1   4   62.19    7.50
  -3  -1  -4   58.49    8.40
  -3   1  -4   51.79    9.40
   3   1   4   57.69    7.80
   3   1   4   60.89    5.80
   3   1   4   76.89   10.10
  -3   1  -4   51.99    5.50
   4  -1   4   49.20    9.70
   4  -1   4   59.19   11.20
   4  -1   4   52.19    8.10
  -4  -1  -4   48.00    9.30
   4  -1   4   48.00   13.20
   4   1   4   47.40    6.40
   4   1   4   38.30   11.60
   4   1   4   32.70    7.20
  -4   1  -4   51.79    6.70
   5  -1   4   11.70    6.20
   5  -1   4   23.00    8.60
   5  -1   4   13.70    7.60
   5  -1   4    5.70    8.80
  -5  -1  -4   16.80   10.10
  -5   1  -4    3.40    8.00
   5   1   4   12.30    5.70
   5   1   4   18.30    8.90
   5   1   4   14.80    9.20
  -5  -2   4   80.89   11.30
   5  -2  -4  137.49   29.80
  -5  -2   4   80.89   10.30
   5  -2  -4   85.09   11.30
  -5  -2   4  104.79   18.10
   5  -2  -4   90.59   10.50
   5   2  -4   82.39   10.10
   5   2  -4   65.09   16.20
  -5   2   4  106.59   11.50
  -5   2   4  104.59   25.20
   5   2  -4   89.39   11.40
   4  -2  -4    2.50    5.10
  -4  -2   4   -1.00    3.70
   4  -2  -4   -1.70    5.80
   4  -2  -4   -2.40    2.80
  -4  -2   4   -1.30    3.70
   4   2  -4    8.50    7.80
  -4   2   4    0.10    5.40
   4   2  -4    1.40    3.90
  -4   2   4   -5.20    6.20
   3  -2  -4   35.70    4.90
  -3  -2   4   18.20    4.50
   3  -2  -4   36.60    6.80
   3  -2  -4   79.19   18.20
  -3  -2   4   30.10   10.10
  -3  -2   4   36.30    6.10
  -3   2   4   41.20    7.00
   3   2  -4   28.90    5.40
  -3   2   4   36.90   10.30
   3   2  -4   31.50    9.20
   3   2  -4   19.40    4.20
   2  -2  -4   53.89    4.40
   2  -2  -4   64.89    6.00
  -2  -2   4   63.19    6.40
   2  -2  -4   56.69    9.60
  -2  -2   4   57.69    5.90
  -2  -2   4   53.39    9.10
   2   2  -4   74.69   10.40
  -2   2   4   74.29   12.80
  -2   2   4   54.29    4.60
   2   2  -4   64.19    5.90
   2   2  -4   56.29    6.00
  -2   2   4   45.80    5.60
  -1  -2   4  309.47   11.30
  -1  -2   4  313.27   12.00
   1  -2  -4  318.57   16.20
   1  -2  -4  330.57    8.00
   1  -2  -4  331.57   10.90
   1   2  -4  314.17   11.40
  -1   2   4  301.87   15.80
   1   2  -4  299.67   11.90
  -1   2   4  327.37    8.10
  -1   2   4  297.87   10.60
   0  -2  -4  162.68   10.90
   0  -2   4  196.58    9.10
   0  -2   4  191.98    8.70
   0  -2   4  182.68    7.70
   0  -2   4  240.08   17.30
   0  -2  -4  195.88    5.70
   0   2  -4  203.48    9.60
   0   2   4  193.88    8.70
   0   2   4  204.08    6.00
   0   2  -4  201.18   14.80
   1  -2   4  232.88   11.20
   1  -2   4  255.17   15.90
   1  -2   4  304.97   21.70
   1  -2   4  235.98    9.60
  -1   2  -4  238.48   11.60
  -1   2  -4  226.78    9.20
  -1   2  -4  235.28   15.20
   1   2   4  228.68   10.40
   2  -2   4  361.16   21.60
   2  -2   4  378.96   22.50
  -2  -2  -4  398.06    9.90
   2  -2   4  395.46   14.60
  -2  -2  -4  394.26   13.90
  -2   2  -4  388.86   13.70
   2   2   4  378.16   16.30
  -2   2  -4  383.56   21.70
   2   2   4  386.86   10.70
   2   2   4  384.56   15.10
  -3  -2  -4 3123.89   72.79
   3  -2   4 3136.39   87.89
   3  -2   4 3141.89   86.19
   3  -2   4 3177.58   69.49
   3  -2   4 3107.89   72.99
  -3  -2  -4 3084.79   61.99
   3   2   4 3129.49   75.49
  -3   2  -4 3038.10   84.69
  -3   2  -4 3135.29   67.09
   3   2   4 3221.78   63.89
   3   2   4 3204.68   74.59
   4  -2   4   -3.90    4.50
   4  -2   4   -1.70    3.60
  -4  -2  -4    2.20    4.30
   4  -2   4    0.10    4.70
   4  -2   4    0.80    3.70
   4   2   4   -0.30    3.20
  -4   2  -4    2.50    3.60
   4   2   4    1.40    3.10
   5  -2   4    6.40    7.90
   5  -2   4    5.80    5.70
  -5  -2  -4    5.90    6.90
   5  -2   4    7.10    5.80
   5  -2   4    6.10    9.50
   5   2   4    4.30    4.40
   5   2   4   15.80    8.30
   5   2   4    0.80    6.30
   5  -3  -4   70.39    9.60
  -5  -3   4   57.79   16.90
   5  -3  -4   47.70   15.90
   5  -3  -4   55.89   10.10
  -5  -3   4   64.59   13.60
  -5  -3   4   79.59   10.10
   5   3  -4   60.59    9.70
  -5   3   4   71.19   18.50
   5   3  -4   33.30   11.50
  -5   3   4   71.69   10.40
   4  -3  -4   61.89   15.50
   4  -3  -4   45.70    8.60
  -4  -3   4   48.40    8.10
  -4  -3   4   51.79   15.60
   4  -3  -4   52.49    7.20
  -4   3   4   44.70   10.50
   4   3  -4   37.10   11.80
   4   3  -4   50.59    7.20
  -4   3   4   38.40   12.30
   4   3  -4   49.80    8.00
  -3  -3   4  641.74   32.00
   3  -3  -4  696.43   20.60
   3  -3  -4  717.73   24.50
  -3  -3   4  621.44   25.10
   3  -3  -4  664.03   35.50
  -3  -3   4  690.53   34.10
  -3   3   4  686.93   23.50
   3   3  -4  665.83   33.40
   3   3  -4  710.43   25.00
   2  -3  -4  163.58    6.60
  -2  -3   4  183.08    9.60
  -2  -3   4  161.38   10.30
   2  -3  -4  146.39   14.60
   2  -3  -4  148.89    9.00
  -2  -3   4  153.28   14.60
  -2   3   4  158.88    9.20
   2   3  -4  151.08   14.90
  -2   3   4  167.78   15.00
   2   3  -4  153.68    9.00
   2   3  -4  149.49    9.70
  -1  -3   4  295.87   18.30
   1  -3  -4  315.07   16.80
  -1  -3   4  273.57   17.80
  -1  -3   4  342.57   13.30
  -1  -3   4  307.57   11.90
  -1   3   4  296.47   16.40
  -1   3   4  327.97   11.30
   1   3  -4  316.77   19.70
   1   3  -4  299.77   12.20
   0  -3   4  328.17   20.90
   0  -3   4  233.38   16.70
   0  -3   4  250.27   11.00
   0  -3   4  268.37   11.50
   0  -3  -4  230.78   11.90
   0  -3   4  271.57   10.50
   0  -3  -4  261.77    7.60
   0   3   4  258.97    7.80
   0   3   4  269.67    7.60
   0   3  -4  251.07   16.40
   0   3  -4  275.07   12.60
   0   3   4  265.07   10.90
   1  -3   4   82.29   14.30
   1  -3   4   53.99    5.20
   1  -3   4   59.39    6.70
   1  -3   4   64.49    9.70
  -1   3  -4   42.20    6.10
  -1   3  -4   46.50    4.90
  -1   3  -4   65.09   11.00
  -1   3  -4   98.29   19.40
   2  -3   4  159.08   16.30
   2  -3   4  159.88   15.50
   2  -3   4  140.59    9.20
   2  -3   4  133.79   10.60
  -2   3  -4  142.79   14.30
   2   3   4  155.78   10.20
  -2   3  -4  163.18    9.00
   2   3   4  153.58    5.00
   3  -3   4   -1.00    4.20
   3  -3   4    9.90    7.10
  -3  -3  -4    3.00    3.10
  -3  -3  -4   -0.20    1.60
   3  -3   4    0.00    4.20
   3  -3   4    0.00    3.60
   3   3   4    0.90    2.10
   3   3   4   -2.00    2.90
  -3   3  -4    1.20    2.90
   3   3   4   -0.20    2.60
  -3   3  -4   -2.00    3.80
   4  -3   4  155.78   20.10
   4  -3   4  163.08   14.80
   4  -3   4  179.18   15.00
   4  -3   4  168.88   20.60
  -4  -3  -4  188.08   14.30
   4  -3   4  165.58   12.90
   4   3   4  171.88    9.60
  -4   3  -4  181.58   12.20
   4   3   4  168.48   14.50
   4   3   4  169.38   16.00
   5  -3   4   -2.40   13.00
   5  -3   4   16.50    7.50
   5  -3   4   -4.30    9.70
  -5  -3  -4   12.60    9.40
   5  -3   4   19.40   10.40
   5  -3   4    8.50    6.90
   5   3   4   15.30    5.20
   5   3   4    9.80    7.90
   5   3   4   12.80    9.50
   5  -4  -4  186.68   16.00
   5  -4  -4  153.98   15.10
   5  -4  -4  162.18   24.40
   5   4  -4  155.58   12.40
  -5   4   4  177.38   15.00
  -5   4   4  139.29   22.30
   5   4  -4  147.79   14.50
   5   4  -4  133.09   19.80
  -4  -4   4  230.18   14.30
   4  -4  -4  227.68   15.70
   4  -4  -4  246.28   29.10
   4  -4  -4  246.88   13.10
   4   4  -4  228.48   13.60
   4   4  -4  253.17   16.40
  -4   4   4  226.08   23.40
  -4   4   4  229.28   18.80
   4   4  -4  188.68   20.40
  -3  -4   4   66.49   12.10
   3  -4  -4   71.59    5.90
  -3  -4   4   65.79    8.40
   3  -4  -4   81.69    8.80
   3  -4  -4   70.19   13.60
  -3  -4   4   59.49    7.20
   3   4  -4   70.19   12.70
  -3   4   4   98.09   17.40
  -3   4   4   71.59    7.90
   3   4  -4   75.59    8.50
   3   4  -4   64.29    7.20
  -2  -4   4   38.00    5.80
   2  -4  -4   29.90    5.40
  -2  -4   4   38.70    9.60
   2  -4  -4   33.70    8.60
  -2  -4   4   35.30    6.90
   2   4  -4   33.90    6.60
   2   4  -4   38.20    5.40
   2   4  -4   32.20   10.10
  -2   4   4   33.90    5.60
  -2   4   4   26.30    6.60
  -1  -4   4  354.26   13.20
   1  -4  -4  366.56   19.50
  -1  -4   4  388.66   22.60
  -1  -4   4  359.76   14.80
  -1  -4   4  361.16   21.70
  -1  -4   4  368.96   14.00
   1   4  -4  365.46   15.00
   1   4  -4  350.36   14.70
   1   4  -4  373.46   23.30
  -1   4   4  355.26   12.40
  -1   4   4  382.16   19.90
   0  -4  -4  899.61   26.50
   0  -4   4  870.81   35.10
   0  -4   4  969.00   26.20
   0  -4  -4  928.51   21.60
   0  -4  -4  873.91   21.50
   0  -4   4  913.71   24.20
   0  -4   4  855.11   36.20
   0  -4   4  927.01   25.80
   0   4   4  943.71   19.70
   0   4  -4  904.71   35.30
   0   4   4  908.01   20.10
   0   4   4  934.01   26.40
   0   4  -4  878.11   37.50
   0   4  -4  935.31   28.00
   1  -4   4  401.76   17.00
   1  -4   4  418.96   15.40
   1  -4   4  402.36   24.10
   1   4   4  402.66   14.20
  -1   4  -4  415.56   14.90
  -1   4  -4  386.26   17.80
  -1   4  -4  415.16   24.20
   2  -4   4  343.47   15.50
   2  -4   4  366.16   26.60
   2  -4   4  382.56   29.10
   2  -4   4  356.46   17.90
  -2   4  -4  340.57   14.30
   2   4   4  352.16   15.90
  -3  -4  -4 5745.13  106.39
   3  -4   4 5908.51  120.99
   3  -4   4 5855.01  125.79
   3  -4   4 5774.32  146.99
   3   4   4 5813.02  123.39
  -3   4  -4 5809.52  117.69
  -3   4  -4 5496.95  141.99
   3   4   4 5933.71  108.19
   3   4   4 5864.91  118.39
  -4  -4  -4    3.20    4.40
   4  -4   4    5.50    5.10
   4  -4   4    6.60    7.70
   4  -4   4   -2.10    7.60
   4  -4   4   -1.50    6.40
  -4  -4  -4    1.90    2.30
   4   4   4    3.20    6.60
  -4   4  -4    8.40    7.20
  -4   4  -4    5.50    4.50
   4   4   4    5.10    4.40
   4   4   4    2.60    2.80
   5  -4   4    5.30    6.60
   5   4   4    0.70    5.50
   5  -5  -4    2.90    4.70
   5  -5  -4   -1.30   12.60
   5  -5  -4    2.40    7.10
  -5   5   4   -4.50    5.90
   5   5  -4    4.70    6.00
   5   5  -4    1.00   10.60
   5   5  -4    1.20    5.00
   4  -5  -4   78.39    7.60
  -4  -5   4   83.69   15.60
   4  -5  -4   68.59   11.00
   4  -5  -4   64.39   16.50
   4   5  -4   78.49    9.00
   4   5  -4   57.49    9.30
  -4   5   4   82.79   15.70
   4   5  -4   60.59   14.50
   3  -5  -4  119.69   10.60
   3  -5  -4  101.59   16.40
  -3  -5   4   94.29   14.60
  -3  -5   4  115.99   11.30
  -3  -5   4  103.89    9.30
   3  -5  -4  106.59    7.70
   3   5  -4  114.09   13.40
   3   5  -4   94.89   13.70
  -3   5   4  113.79   18.50
  -3   5   4  107.79    9.70
   3   5  -4  124.29   17.20
  -2  -5   4   12.00    6.90
   2  -5  -4   34.20   11.10
  -2  -5   4   11.50    4.20
  -2  -5   4    6.70    6.00
   2  -5  -4   14.50    4.80
  -2  -5   4    9.40    3.90
  -2   5   4   13.10    4.80
   2   5  -4   13.90    8.20
  -2   5   4   10.80    5.30
   2   5  -4   16.50    5.00
   2   5  -4   14.60    4.80
  -1  -5   4   39.60    5.40
  -1  -5   4   31.50    5.10
   1  -5  -4   43.30    6.70
   1  -5  -4   32.00    7.70
  -1  -5   4   29.10    9.30
  -1  -5   4   40.50    5.80
  -1  -5   4   20.10    7.40
   1   5  -4   36.50    6.60
   1   5  -4   34.80    5.60
  -1   5   4   39.70    8.80
   1   5  -4   24.20    7.50
  -1   5   4   30.20    4.10
   0  -5  -4  150.28   12.90
   0  -5   4  151.58   15.90
   0  -5  -4  151.18    7.50
   0  -5   4  142.99    9.60
   0  -5   4  138.09   14.60
   0  -5  -4  138.09   11.00
   0  -5   4  144.19    8.90
   0  -5   4  135.19    9.10
   0   5  -4  137.49   11.00
   0   5  -4  137.69   14.60
   0   5  -4  148.49   16.20
   0   5   4  146.69    6.20
   0   5   4  150.78    5.60
   0   5   4  145.59   10.40
   1  -5   4   79.19   12.50
   1  -5   4   79.79   13.80
   1  -5   4   78.99    8.50
   1  -5   4   75.49    7.40
   1  -5   4   63.69    6.90
  -1   5  -4   96.19   15.70
  -1   5  -4   82.59    9.60
   1   5   4   77.89    6.00
  -1   5  -4   74.99    6.90
   2  -5   4  131.29   16.70
   2  -5   4  129.59   10.20
   2  -5   4  139.79   18.80
   2  -5   4  145.89   12.60
  -2   5  -4  129.19    9.50
   2   5   4  142.49   10.00
  -2   5  -4  116.09   15.30
   3  -5   4    3.60    6.90
   3  -5   4   -0.20    7.30
   3  -5   4    0.80    4.10
   3  -5   4   -0.10    5.00
  -3   5  -4   -4.60    4.00
  -3   5  -4    1.40    4.00
   3   5   4    1.30    2.00
   3   5   4   -1.30    2.90
  -4  -5  -4  193.38    7.20
   4  -5   4  217.58   27.00
   4  -5   4  196.98   24.80
   4  -5   4  183.68   14.70
   4  -5   4  188.58   17.50
  -4   5  -4  213.28   14.60
   4   5   4  177.18    8.70
   4   5   4  223.68   16.60
  -4   5  -4  190.18   23.50
   4  -6  -4   34.90   18.20
  -4  -6   4   55.29   16.40
   4  -6  -4   34.90    9.40
  -4  -6   4   46.70    9.00
  -4  -6   4   27.10    8.30
   4  -6  -4   36.70    5.60
  -4   6   4   14.30    8.40
   4   6  -4   33.10    6.80
   4   6  -4   36.70    8.70
  -4   6   4   18.20   10.70
   4   6  -4   36.60   13.00
  -3  -6   4    0.30    5.40
   3  -6  -4    2.10    7.30
   3  -6  -4   -5.80    3.30
  -3  -6   4    1.20    3.90
   3   6  -4   11.20    8.10
  -3   6   4    4.50    4.40
  -3   6   4   -6.10    5.60
   3   6  -4    3.20    3.60
   3   6  -4    1.50    4.00
  -2  -6   4   27.60    8.30
   2  -6  -4   38.20    6.80
  -2  -6   4   43.00    7.00
   2  -6  -4   28.50   10.10
  -2  -6   4   46.30    6.00
   2  -6  -4   49.40    9.30
  -2  -6   4   45.90   12.10
  -2  -6   4   34.40    7.20
   2   6  -4   36.20    7.00
   2   6  -4   27.60   10.80
   2   6  -4   27.90    5.80
  -2   6   4   35.90    8.20
  -2   6   4   24.50    7.40
   1  -6  -4 1483.95   38.90
  -1  -6   4 1376.06   37.40
  -1  -6   4 1446.16   52.59
  -1  -6   4 1477.05   54.39
   1  -6  -4 1527.25   49.40
   1  -6  -4 1381.56   44.80
  -1  -6   4 1534.55   37.20
   1  -6  -4 1446.26   48.90
   1   6  -4 1445.26   41.20
  -1   6   4 1489.65   35.00
  -1   6   4 1410.56   47.30
   1   6  -4 1504.45   57.69
   0  -6   4   67.69    7.10
   0  -6   4   58.89    8.10
   0  -6   4   61.79   11.90
   0  -6  -4   62.89    5.60
   0  -6  -4   60.19    5.20
   0  -6   4   63.99   12.00
   0  -6  -4   68.29    8.50
   0  -6  -4   73.09    9.80
   0   6   4   62.89    4.10
   0   6  -4  115.69   26.80
   0   6   4   52.79    7.80
   0   6  -4   72.29   12.20
   0   6  -4   44.60    9.20
   0   6   4   61.69    4.60
   1  -6   4  123.99   16.10
  -1  -6  -4  134.19    5.50
   1  -6   4  149.29   17.40
   1  -6   4  129.79   10.00
   1  -6   4  185.48   24.30
   1  -6   4  132.39   10.00
  -1   6  -4  128.99   17.50
  -1   6  -4  123.79   12.20
  -1   6  -4  152.68    9.80
   1   6   4  128.49    7.80
   2  -6   4    1.80    6.30
   2  -6   4    8.50    9.60
   2  -6   4    7.30    5.50
   2  -6   4    4.20    4.20
  -2   6  -4    6.30    7.40
   2   6   4    1.40    2.70
  -2   6  -4   -1.70    3.30
   3  -6   4  301.77   17.70
   3  -6   4  287.07   20.30
   3  -6   4  301.97   29.90
  -3   6  -4  323.57   16.80
   3   6   4  297.77    9.90
   3   6   4  302.07   17.50
  -3   6  -4  292.17   26.90
   4  -6   4   21.70   11.50
   4  -6   4   17.70    7.80
   4  -6   4   14.10   15.50
   4  -6   4   20.50   12.30
   4   6   4   30.20    4.50
  -4   6  -4   26.60    8.10
   4   6   4   26.30    7.50
   4  -7  -4   70.29   13.30
   4  -7  -4  100.29   23.90
  -4  -7   4   83.89    9.30
  -4  -7   4   82.19   15.80
  -4   7   4  134.89   37.70
   4   7  -4   79.29   18.90
  -4   7   4   92.39   11.90
   4   7  -4   72.69   10.80
  -3  -7   4  163.38   11.30
  -3  -7   4  175.18   12.40
  -3  -7   4  201.08   20.70
   3  -7  -4  171.18   21.40
   3  -7  -4  161.98   13.70
   3   7  -4  180.08   21.70
   3   7  -4  146.59   12.70
   3   7  -4  153.18   13.10
  -3   7   4  137.09   11.50
  -3   7   4  179.38   21.10
   2  -7  -4   27.50   10.50
  -2  -7   4   41.40    7.60
   2  -7  -4   36.30    7.20
  -2  -7   4   57.49   15.20
  -2  -7   4   22.40    5.20
   2  -7  -4   25.00    7.40
  -2  -7   4   35.70    6.30
  -2   7   4   36.20   12.10
   2   7  -4   43.50    8.70
   2   7  -4   22.70   12.60
   2   7  -4   29.60    7.80
   1  -7  -4  270.37   20.50
   1  -7  -4  262.77   13.00
  -1  -7   4  271.57   13.40
  -1  -7   4  268.67   15.20
  -1  -7   4  274.27   14.30
  -1  -7   4  292.47   23.70
   1  -7  -4  242.78   20.60
   1   7  -4  278.77   15.60
  -1   7   4  273.57   20.00
  -1   7   4  257.07   11.90
   1   7  -4  285.07   24.20
   1   7  -4  284.07   25.60
   0  -7   4   21.20    5.40
   0  -7   4   26.50    5.50
   0  -7   4   31.40    6.80
   0  -7   4   30.60   11.20
   0  -7  -4   23.00    7.70
   0  -7  -4   22.10    7.10
   0  -7  -4   30.70    5.20
   0  -7  -4   25.90    4.50
   0   7   4   28.90    4.40
   0   7  -4   26.70    8.60
   0   7   4   35.80    8.90
   0   7  -4   25.00    7.30
   0   7  -4   22.20    9.00
   1  -7   4  262.77   30.70
  -1  -7  -4  224.88   12.50
   1  -7   4  211.78   13.40
  -1  -7  -4  231.48   12.60
  -1  -7  -4  223.58    8.00
  -1  -7  -4  213.68    8.20
   1  -7   4  216.98   22.30
   1  -7   4  222.48   13.30
   1  -7   4  262.07   16.00
   1   7   4  233.38   10.80
  -1   7  -4  210.48   12.90
  -1   7  -4  234.18   17.40
  -1   7  -4  233.48   22.80
   2  -7   4   -0.60    3.80
   2  -7   4   -2.00    4.70
   2  -7   4    7.30   11.50
   2  -7   4    6.30    5.10
   2  -7   4    0.80    7.70
  -2   7  -4    3.30    5.20
   2   7   4    2.40    2.90
  -2   7  -4    3.70    8.80
   3  -7   4   12.10   18.40
   3  -7   4    2.10    6.30
   3  -7   4    3.60    9.60
   3  -7   4   -1.60    6.90
   3   7   4    5.50    4.90
  -3   7  -4   12.80    6.40
  -3   7  -4   14.30   12.40
  -3  -8   4   -1.50    5.70
  -3  -8   4    3.70    6.10
   3  -8  -4   -0.50    8.00
   3  -8  -4    4.20    5.40
  -3  -8   4   -0.70    3.50
  -3  -8   4    2.60    8.60
   3   8  -4   -2.40    4.70
   3   8  -4    2.50    4.50
  -3   8   4   -1.20    6.50
   3   8  -4    2.80    9.50
  -3   8   4    0.90    4.70
  -2  -8   4   27.10   10.80
  -2  -8   4   16.00    5.10
   2  -8  -4   25.10    6.60
  -2  -8   4    3.10    9.00
  -2  -8   4    7.80    6.80
   2  -8  -4   37.40    8.80
   2  -8  -4    3.60    7.40
  -2  -8   4   24.90    6.20
   2  -8  -4   22.20   10.40
   2   8  -4   24.20   11.10
  -2   8   4   16.20    8.20
   2   8  -4   21.60    6.10
   2   8  -4   20.20    6.80
  -1  -8   4  829.92   43.50
  -1  -8   4  806.22   29.50
  -1  -8   4  814.32   42.30
   1  -8  -4  775.12   45.60
   1  -8  -4  803.52   26.10
  -1  -8   4  832.22   27.10
  -1  -8   4  824.22   28.00
   1  -8  -4  853.41   39.60
   1   8  -4  787.42   44.00
  -1   8   4  793.42   37.50
  -1   8   4  801.62   24.30
   1   8  -4  777.92   31.70
   0  -8   4   29.80   11.60
   0  -8   4   46.40    7.10
   0  -8   4   34.90    7.20
   0  -8   4   28.60    6.90
   0  -8  -4   33.40    9.20
   0  -8  -4   47.60    5.80
   0  -8  -4   23.90    8.80
   0   8  -4   43.00   11.30
   0   8   4   50.39   11.80
   0   8   4   37.90    5.10
   0   8  -4   17.60    7.40
   1  -8   4  290.67   27.10
   1  -8   4  277.07   16.10
  -1  -8  -4  269.77   10.20
  -1  -8  -4  264.47   14.90
  -1  -8  -4  267.17   15.10
   1  -8   4  311.47   33.40
   1  -8   4  299.67   18.00
   1  -8   4  283.17   15.60
  -1   8  -4  265.97   26.10
   1   8   4  261.67   12.10
  -1   8  -4  251.77   14.90
   2  -8   4   -1.00   11.00
   2  -8   4    4.40    7.40
   2  -8   4   11.00    9.60
   2  -8   4    3.50    5.40
   2  -8   4    6.10    4.70
  -2   8  -4    4.40    8.20
  -2   8  -4    6.50    5.20
   2   8   4   13.50    5.10
   3  -8   4  199.88   15.40
   3  -8   4  201.78   20.10
   3  -8   4  178.28   15.70
   3  -8   4  206.88   27.00
   3   8   4  203.68   14.60
  -3   8  -4  190.08   14.90
  -2  -9   4   81.69   10.70
  -2  -9   4   72.19   16.80
   2  -9  -4   79.29   10.10
  -2  -9   4   97.59    9.50
   2  -9  -4   88.29   17.00
   2   9  -4   76.49   19.10
   2   9  -4   77.49   10.60
   2   9  -4   56.49   11.60
   1  -9  -4   38.10   11.70
   1  -9  -4   30.10    7.50
  -1  -9   4   15.00   11.80
   1  -9  -4   12.60    5.40
   1  -9  -4   18.00    9.00
  -1  -9   4   19.70    5.70
  -1  -9   4   27.40    7.20
  -1  -9   4    6.60   10.20
  -1   9   4   44.00    7.20
   1   9  -4   13.10    8.00
  -1   9   4   19.50    9.20
   1   9  -4   11.50    7.20
   0  -9   4   17.00   11.30
   0  -9  -4   45.50    6.30
   0  -9  -4   26.30    8.60
   0  -9   4   41.50    8.20
   0  -9   4   29.60    7.90
   0  -9   4   17.80    9.60
   0  -9  -4   41.20    6.60
   0  -9   4   28.70    7.40
   0   9   4   35.10   10.60
   0   9  -4   23.80    8.80
  -1  -9  -4   46.60    5.40
  -1  -9  -4   50.59    5.30
   1  -9   4   62.19    8.30
   1  -9   4   70.39   11.00
   1  -9   4   45.30   15.10
  -1  -9  -4   48.70    9.30
   1  -9   4   47.60   10.10
  -1  -9  -4   54.69    8.70
  -1   9  -4   46.40   16.90
   1   9   4   54.89    6.30
  -1   9  -4   50.69    9.40
   2  -9   4    5.40    6.60
   2  -9   4   13.20   10.10
   2  -9   4    8.40   10.80
   2   9   4    3.70    3.90
  -2   9  -4   18.70   14.60
  -2   9  -4   21.50    7.80
   0 -10   4   73.09   10.00
   0 -10  -4   58.99   14.70
   0 -10   4   46.20   13.10
   0 -10   4   47.80    9.00
   0 -10  -4   85.29   17.20
   0 -10  -4   74.09    8.50
   5   0  -5  184.98   14.50
   5   0  -5  200.48   24.20
  -5   0   5  187.88   23.60
  -5   0   5  219.98   15.60
   5   0  -5  194.98   14.80
  -4   0   5  467.55   32.00
  -4   0   5  456.05   20.40
   4   0  -5  446.06   20.00
  -4   0   5  445.66   21.10
   4   0  -5  481.25   20.60
  -3   0   5    1.50    2.50
  -3   0   5    4.10    6.00
  -3   0   5   -1.70    2.40
   3   0  -5   -3.20    3.20
   3   0  -5    0.50    2.50
   3   0  -5    2.00    2.80
   2   0  -5 9667.93  181.78
   2   0  -5 9948.20  181.38
  -2   0   5 9295.17  198.38
  -2   0   5 9999.00  182.48
   2   0  -5 9572.44  198.48
  -2   0   5 9821.72  182.58
   1   0  -5   37.50    4.30
   1   0  -5   45.40    7.70
  -1   0   5   42.10    7.30
  -1   0   5   41.00    4.00
   1   0  -5   35.00    4.00
  -1   0   5   39.70    4.30
   0   0   5  775.02   24.80
   0   0   5  773.92   18.30
   0   0  -5  757.42   25.20
   1   0   5 6481.55  121.89
   1   0   5 6505.35  120.29
   1   0   5 6597.84  129.59
   1   0   5 6555.54  132.19
  -1   0  -5 6557.04  129.49
  -1   0  -5 6512.75  122.89
  -1   0  -5 6543.15  120.09
  -2   0  -5 4407.86   83.69
   2   0   5 4405.36   97.29
   2   0   5 4420.06   87.59
  -2   0  -5 4370.76   95.79
   2   0   5 4355.56   85.09
   2   0   5 4323.57   97.49
   3   0   5   66.19    8.50
   3   0   5   66.69    6.40
   3   0   5   70.49    7.60
  -3   0  -5   72.29    5.70
   3   0   5   65.49   10.10
   4   0   5   18.80    9.50
   4   0   5   10.30    5.50
   4   0   5    7.20    4.20
  -4   0  -5   15.00    6.50
   4   0   5    5.80    4.90
   5   0   5   29.40    6.80
   5   0   5   15.80    7.50
   5   0   5   20.70    8.20
  -5   0  -5   23.60    9.50
   5   0   5   34.90   12.20
  -5  -1   5   -3.10    4.50
   5  -1  -5   -3.90    4.50
  -5  -1   5    0.00    5.30
  -5  -1   5   -0.90    7.10
   5  -1  -5   -4.10    7.00
   5  -1  -5    0.80    4.20
   5   1  -5   -0.10    3.70
  -5   1   5    1.20    5.40
   5   1  -5   -3.50    7.70
  -5   1   5    1.20    6.80
   5   1  -5   -1.10    4.40
  -4  -1   5   -0.50    3.80
  -4  -1   5    5.10    7.30
  -4  -1   5    4.40    4.50
   4  -1  -5    1.50    3.30
   4  -1  -5    0.50   10.60
   4   1  -5    4.30    4.20
   4   1  -5    2.60    3.90
  -4   1   5    2.60    3.70
  -4   1   5    1.60    6.30
  -4   1   5   -0.50    3.90
   3  -1  -5   18.10    5.10
   3  -1  -5   20.50    8.60
   3  -1  -5   20.60    4.40
  -3  -1   5   14.00    4.30
  -3  -1   5   11.60    5.80
  -3  -1   5   10.70    3.80
   3   1  -5   12.60    6.80
   3   1  -5   22.80    4.70
  -3   1   5   19.00    8.00
  -3   1   5   24.10    5.20
   3   1  -5   23.70    5.50
  -3   1   5   27.80    5.50
  -2  -1   5   -0.40    3.50
   2  -1  -5    8.40    5.30
   2  -1  -5   11.00    3.20
  -2  -1   5    6.80    3.20
  -2  -1   5    6.40    2.90
   2  -1  -5    7.10    3.20
  -2   1   5    2.60    2.70
   2   1  -5    8.10    3.50
  -2   1   5    5.50    3.40
  -2   1   5    5.70    2.60
   2   1  -5   -1.20    2.40
   2   1  -5    0.00    4.20
   1  -1  -5 2614.64   53.19
   1  -1  -5 2598.84   63.19
  -1  -1   5 2633.44   66.19
  -1  -1   5 2615.64   55.09
  -1  -1   5 2638.94   54.29
   1  -1  -5 2717.63   52.29
  -1   1   5 2605.34   65.69
   1   1  -5 2663.53   55.19
  -1   1   5 2646.54   53.79
   1   1  -5 2681.93   54.29
  -1   1   5 2691.53   52.09
   0  -1  -5  432.56   15.60
   0  -1  -5  409.36   10.70
   0  -1   5  406.06   18.70
   0  -1   5  395.56   18.90
   0  -1   5  396.46   12.50
   0   1   5  418.26   15.40
   0   1  -5  408.06   13.30
   0   1   5  407.86   10.80
   0   1  -5  411.86   19.90
   1  -1   5  207.48   15.00
   1  -1   5  246.98   14.50
   1  -1   5  223.28   10.00
   1  -1   5  212.08    8.40
  -1   1  -5  221.28    8.50
  -1   1  -5  208.78   13.80
  -1   1  -5  206.58   13.60
   1   1   5  222.78    6.70
   1   1   5  233.78   10.20
   1   1   5  229.18    7.20
  -1   1  -5  202.38   10.20
   1   1   5  230.98   10.90
   2  -1   5    9.50    5.10
   2  -1   5    8.60    5.00
   2  -1   5   13.90    4.30
   2  -1   5   17.00    3.60
  -2  -1  -5   14.60    4.50
  -2  -1  -5   10.60    2.20
   2   1   5   11.10    2.50
   2   1   5    7.40    3.80
  -2   1  -5    6.30    3.70
   2   1   5   10.10    4.30
  -2   1  -5   10.70    3.00
   2   1   5    8.30    3.00
   3  -1   5    6.50    4.30
  -3  -1  -5    2.70    3.50
   3  -1   5    0.40    2.80
   3  -1   5   -0.80    5.20
   3  -1   5    0.90    4.90
  -3  -1  -5    8.40    2.70
   3   1   5    1.70    3.00
   3   1   5    8.20    3.90
  -3   1  -5    2.50    2.70
   3   1   5    3.30    2.90
  -3   1  -5    4.10    5.00
   3   1   5    2.90    4.00
   4  -1   5  349.17   21.20
   4  -1   5  365.16   19.30
   4  -1   5  353.16   26.70
   4  -1   5  368.06   26.30
  -4  -1  -5  341.77   21.60
   4  -1   5  371.36   17.50
   4   1   5  364.36   24.40
   4   1   5  364.86   17.50
   4   1   5  356.56   21.00
   4   1   5  354.46   15.50
  -5  -1  -5    3.30    6.50
   5  -1   5    1.10    6.80
   5  -1   5    3.10    5.00
   5  -1   5    1.60    8.20
   5  -1   5   -0.20    5.40
   5  -1   5    3.30    9.40
   5   1   5    0.00    6.70
   5   1   5    6.60    4.50
   5   1   5    1.10    5.60
   5   1   5    4.30    6.10
   5  -2  -5   11.00    6.90
   5  -2  -5    3.20    4.70
   5  -2  -5   -3.00    8.10
  -5  -2   5    2.00    8.00
  -5  -2   5    3.30    5.70
  -5  -2   5    3.60    5.60
  -5   2   5    6.50    6.60
   5   2  -5    4.30    5.20
   5   2  -5   -0.20    7.10
  -5   2   5    4.00    9.40
   5   2  -5    5.10    5.50
  -4  -2   5    0.00    4.00
   4  -2  -5   -0.90    3.10
   4  -2  -5    1.80    7.00
   4  -2  -5   -3.50    3.90
  -4  -2   5   -2.10    3.40
   4   2  -5   -1.20    3.30
   4   2  -5   -2.30    3.10
   4   2  -5   -1.30    5.80
  -4   2   5   -0.90    4.20
  -4   2   5    2.60    6.40
   3  -2  -5  200.18   12.10
  -3  -2   5  188.78   11.50
   3  -2  -5  262.27   25.70
  -3  -2   5  241.68   30.00
   3  -2  -5  191.08    9.90
  -3  -2   5  179.88   16.00
   3   2  -5  164.68   10.50
  -3   2   5  197.18   10.70
  -3   2   5  182.88   11.40
   3   2  -5  163.68   14.10
  -3   2   5  220.38   19.70
   2  -2  -5  110.19    5.80
   2  -2  -5  113.99   12.60
  -2  -2   5  108.89    8.30
   2  -2  -5   97.39    7.50
  -2  -2   5  112.79   12.70
  -2  -2   5   90.69    7.10
   2   2  -5   71.89   10.90
   2   2  -5  108.99    7.60
   2   2  -5  119.89    8.40
  -2   2   5   98.99    7.40
  -2   2   5  103.79    6.10
  -1  -2   5  190.88    9.80
   1  -2  -5  221.38   13.80
  -1  -2   5  205.78    9.50
  -1  -2   5  234.08   18.90
   1   2  -5  208.38   10.20
  -1   2   5  207.18    6.70
  -1   2   5  203.78   13.50
   1   2  -5  208.48   15.90
   1   2  -5  204.88    9.60
  -1   2   5  211.18    8.90
   0  -2   5  208.28   10.10
   0  -2   5  201.98   14.90
   0  -2   5  201.18    8.80
   0  -2   5  202.48    9.40
   0  -2   5  210.18   15.00
   0  -2  -5  218.28    6.40
   0   2  -5  215.78   16.30
   0   2   5  218.38    6.80
   0   2   5  203.38    9.70
   0   2  -5  204.48   10.00
   1  -2   5  184.98    8.60
   1  -2   5  180.38   15.40
   1  -2   5  192.08   14.30
   1  -2   5  188.68   10.10
  -1   2  -5  189.18   10.50
  -1   2  -5  178.78   14.00
  -1   2  -5  187.78   14.70
  -1   2  -5  180.48    8.40
  -2  -2  -5  114.39    4.20
   2  -2   5  118.49   13.70
   2  -2   5  115.39   12.50
   2  -2   5  116.89    9.40
   2  -2   5  122.89    8.10
  -2   2  -5  121.69   12.60
   2   2   5  112.69    5.00
   2   2   5  116.49    5.70
   2   2   5  121.79    8.10
   2   2   5   97.89    7.40
   2   2   5  126.69    9.60
  -2   2  -5  123.49    7.40
  -3  -2  -5   -0.70    2.90
  -3  -2  -5    1.70    1.90
   3  -2   5   -1.50    4.10
   3  -2   5    2.70    3.50
   3  -2   5   -2.50    4.80
   3  -2   5   -4.30    4.10
   3   2   5    0.50    3.50
  -3   2  -5    2.90    3.10
  -3   2  -5   -2.80    3.70
   3   2   5   -0.80    2.10
   3   2   5    5.60    4.10
   4  -2   5   54.89    7.90
   4  -2   5   55.29   13.30
   4  -2   5   53.09   10.00
   4  -2   5   77.89   13.90
   4  -2   5   41.10    8.80
  -4  -2  -5   48.40    8.70
   4   2   5   47.40   10.80
  -4   2  -5   60.19    7.50
  -4   2  -5   73.19   13.30
   4   2   5   61.49    6.90
   4   2   5   48.20   10.70
  -5  -2  -5   43.80   11.60
   5  -2   5   97.59   28.10
   5  -2   5   61.19   15.20
   5  -2   5   24.60   13.40
   5  -2   5   54.49   11.80
   5  -2   5   48.90    9.90
   5   2   5   50.39   12.00
   5   2   5   56.99   10.30
   5   2   5   54.89    9.30
  -5  -3   5    6.30    6.60
  -5  -3   5    9.30    7.40
   5  -3  -5    6.10    5.00
   5  -3  -5    6.00   10.40
   5  -3  -5    4.90    6.20
  -5  -3   5    1.80    9.70
  -5   3   5    3.00    9.60
   5   3  -5   -0.70    4.30
   5   3  -5    9.80    6.60
  -5   3   5    8.70    7.00
   5   3  -5   -2.10    6.80
   4  -3  -5    9.30    8.60
   4  -3  -5   13.20    5.50
  -4  -3   5   21.70    6.80
  -4  -3   5   17.00    5.90
   4  -3  -5   22.40    5.40
  -4   3   5   32.10   11.70
   4   3  -5   15.00    5.70
   4   3  -5   17.40    8.60
   4   3  -5   23.00    6.40
  -4   3   5   27.40    7.40
   3  -3  -5  479.05   16.00
  -3  -3   5  457.05   28.80
  -3  -3   5  468.95   19.70
  -3  -3   5  514.25   22.10
   3  -3  -5  476.55   30.30
   3  -3  -5  472.75   19.60
  -3   3   5  495.45   19.80
   3   3  -5  511.25   20.80
  -3   3   5  620.54   37.90
   3   3  -5  483.55   29.10
   3   3  -5  540.55   25.80
  -2  -3   5  116.19    9.00
   2  -3  -5  122.19    5.30
  -2  -3   5  113.99    8.20
   2  -3  -5  116.59    8.30
   2  -3  -5  119.69   13.50
  -2  -3   5  118.79   14.00
   2   3  -5  123.59    9.10
   2   3  -5  123.79    8.20
  -2   3   5  108.19   12.70
  -1  -3   5  904.41   24.80
  -1  -3   5  963.70   36.30
  -1  -3   5  895.91   26.10
   1  -3  -5  943.91   31.80
   1   3  -5  937.11   37.20
   1   3  -5  954.70   25.90
  -1   3   5  896.11   31.20
  -1   3   5  948.61   23.60
   1   3  -5  961.90   26.80
   0  -3   5  933.21   39.60
   0  -3   5  799.62   32.30
   0  -3   5  779.72   22.60
   0  -3  -5  823.62   21.70
   0  -3   5  778.42   23.30
   0  -3  -5  806.42   17.40
   0  -3   5  756.32   21.20
   0   3  -5  801.82   34.60
   0   3  -5  746.13   23.90
   0   3   5  780.42   22.10
   0   3   5  796.32   18.80
   0   3   5  806.72   17.60
   1  -3   5  250.07   12.60
   1  -3   5  245.48   17.70
   1  -3   5  274.07   22.90
   1  -3   5  247.28   10.90
  -1   3  -5  234.08   10.40
  -1   3  -5  226.18   17.50
  -1   3  -5  211.28   12.60
  -1   3  -5  234.28   17.40
   1   3   5  262.07   11.20
   2  -3   5  604.54   37.10
   2  -3   5  475.45   20.20
   2  -3   5  461.95   17.60
   2  -3   5  463.35   26.90
  -2   3  -5  483.55   16.90
   2   3   5  483.35   19.30
  -2   3  -5  470.45   26.70
   3  -3   5  295.77   15.30
   3  -3   5  288.07   24.70
   3  -3   5  277.97   25.00
   3  -3   5  280.17   17.00
  -3  -3  -5  286.47    8.40
   3   3   5  287.87    9.80
   3   3   5  285.77   15.00
  -3   3  -5  284.47   13.60
   3   3   5  270.17   16.40
   4  -3   5  126.19   11.40
  -4  -3  -5  120.19   11.20
   4  -3   5  127.49   19.10
   4  -3   5  129.69   13.50
  -4  -3  -5  120.39    7.80
   4  -3   5  135.29   19.50
   4   3   5  121.69    8.00
   4   3   5  135.89   13.20
   4   3   5   94.19   15.30
  -4   3  -5  133.19   10.30
   5  -3   5   11.70   13.60
   5  -3   5   17.50   10.30
   5  -3   5   26.00   10.40
   5  -3   5   22.80   11.80
   5  -3   5   31.20   12.80
   5   3   5   27.00    9.70
   5   3   5   17.40    7.80
   5   3   5   11.10    8.30
   5  -4  -5   17.50   12.70
   5  -4  -5   19.10    8.60
   5  -4  -5   14.60    6.10
  -5   4   5    6.40   11.00
  -5   4   5   33.80    9.30
   5   4  -5    5.40    5.30
   5   4  -5    9.90   10.50
   5   4  -5   35.40    9.40
  -4  -4   5  113.89   10.50
   4  -4  -5   54.79   20.60
   4  -4  -5  107.69    8.60
   4  -4  -5  108.39   11.40
   4   4  -5  111.09   10.00
   4   4  -5   99.79   16.40
  -4   4   5  116.79   11.20
  -4   4   5  126.39   23.00
   4   4  -5  110.39   11.40
   3  -4  -5  203.88   13.00
  -3  -4   5  185.58   12.00
  -3  -4   5  174.78   18.40
  -3  -4   5  188.58   13.50
   3  -4  -5  202.08   20.90
   3   4  -5  198.28   19.90
   3   4  -5  169.28   12.50
  -3   4   5  170.58   18.50
  -3   4   5  187.18   12.10
   3   4  -5  165.18   11.30
   2  -4  -5  386.86   15.90
   2  -4  -5  387.36   24.20
  -2  -4   5  382.26   17.70
  -2  -4   5  418.76   26.50
  -2  -4   5  406.66   16.20
   2   4  -5  400.86   26.50
   2   4  -5  410.66   17.80
   2   4  -5  430.46   16.80
  -2   4   5  384.66   15.50
  -2   4   5  437.36   25.00
  -1  -4   5   31.30    5.40
  -1  -4   5   29.20    8.80
  -1  -4   5   31.00    9.00
   1  -4  -5   28.20    4.10
   1  -4  -5   40.80    8.80
  -1  -4   5   34.80    5.40
  -1  -4   5   33.50    5.30
  -1   4   5   42.70    7.40
  -1   4   5   36.40    4.20
   1   4  -5   33.10    6.20
   1   4  -5   37.00    5.60
   1   4  -5   46.90   11.30
   0  -4  -5 1096.49   24.40
   0  -4   5 1066.89   28.00
   0  -4   5 1066.09   40.80
   0  -4  -5 1112.69   23.40
   0  -4   5 1141.49   30.60
   0  -4   5 1079.49   29.70
   0  -4  -5 1081.19   28.80
   0  -4  -5 1051.09   28.60
   0   4  -5 1053.09   31.70
   0   4   5 1124.39   23.40
   0   4   5 1101.69   29.30
   0   4   5 1108.19   23.30
   1  -4   5   88.29   12.30
   1  -4   5   92.99    7.40
   1  -4   5   78.49   13.10
   1  -4   5   92.39    8.50
  -1   4  -5   94.29   12.70
  -1   4  -5   97.49    9.60
  -1   4  -5  105.59    7.50
  -1   4  -5   83.19   12.20
   1   4   5   95.69    6.70
   2  -4   5  122.49   11.30
   2  -4   5  128.59    9.80
   2  -4   5  115.79   15.20
   2  -4   5  174.98   22.90
   2   4   5  146.19   10.30
  -2   4  -5  158.68    9.70
  -2   4  -5  137.89   15.80
   3  -4   5   83.79    8.90
   3  -4   5   72.99   11.70
   3  -4   5  101.79   16.90
   3  -4   5   43.40   10.10
   3   4   5   60.79    4.00
   3   4   5   71.59    8.80
  -3   4  -5   58.69   16.50
  -3   4  -5   79.29    8.20
   4  -4   5   82.69   10.40
   4  -4   5   61.29   17.20
   4  -4   5   76.99   19.00
   4  -4   5   58.69   12.10
  -4   4  -5   46.10   12.40
   4   4   5   63.29    5.50
   4   4   5   61.59    9.20
   4   4   5   85.39   10.90
   5  -5  -5    4.20    4.60
   5  -5  -5   -5.90   12.50
   5  -5  -5   -1.50    6.90
   5   5  -5    0.50    4.60
   5   5  -5   -0.60    4.90
  -5   5   5    9.70    8.00
   5   5  -5    2.40    9.40
  -4  -5   5   28.00    8.70
   4  -5  -5   32.00   19.30
   4  -5  -5   23.10    7.00
  -4  -5   5   43.30   14.90
  -4  -5   5   28.30   10.30
   4  -5  -5   32.90    5.20
  -4   5   5   23.10   15.40
   4   5  -5   11.90    5.40
   4   5  -5   13.40    9.60
  -4   5   5   28.60    7.90
   3  -5  -5  234.28   23.10
  -3  -5   5  225.08   15.40
   3  -5  -5  239.68    8.70
  -3  -5   5  243.98   14.10
   3  -5  -5  263.37   15.10
   3   5  -5  243.98   23.30
   3   5  -5  230.18   14.90
  -3   5   5  231.18   13.80
   3   5  -5  249.48   15.20
  -3   5   5  258.67   23.20
  -2  -5   5   15.80    5.10
  -2  -5   5   10.80    4.30
   2  -5  -5   15.10    4.80
  -2  -5   5   22.90    9.60
   2  -5  -5    4.50    6.10
  -2  -5   5    9.40    6.60
   2   5  -5    8.60    4.20
  -2   5   5   13.00    4.00
   2   5  -5   11.20    5.00
   2   5  -5   -1.50    4.80
  -2   5   5   21.30    8.40
  -1  -5   5   77.19    7.40
   1  -5  -5   89.79   10.80
   1  -5  -5   76.79    6.20
  -1  -5   5   70.09   11.90
  -1  -5   5   70.29    6.70
  -1  -5   5   80.19    7.70
  -1   5   5   84.69   10.00
  -1   5   5   80.49    5.90
   1   5  -5   73.39   24.70
   1   5  -5   77.29    8.40
   1   5  -5   75.59    7.90
   0  -5   5   24.60    7.90
   0  -5  -5   36.80    3.60
   0  -5  -5   40.90    6.10
   0  -5   5   44.60    5.80
   0  -5  -5   36.00    6.70
   0  -5  -5   40.50    4.30
   0  -5   5   23.70    7.00
   0  -5   5   36.00    5.70
   0  -5   5   34.40    4.90
   0   5  -5   23.30    9.30
   0   5   5   40.40    3.30
   0   5   5   32.30    5.30
   0   5  -5   49.80    8.80
   0   5  -5   42.40   10.20
   1  -5   5   65.19    7.40
   1  -5   5   48.30   12.30
   1  -5   5  122.09   18.00
   1  -5   5   79.59    8.80
   1  -5   5   75.59    7.60
  -1   5  -5   71.49   11.00
  -1   5  -5   51.69   11.70
  -1   5  -5   71.09    6.90
  -1   5  -5   65.29   14.30
   1   5   5   74.99    6.00
   2  -5   5  233.28   13.50
   2  -5   5  205.18   20.90
   2  -5   5  271.37   30.10
   2  -5   5  242.88   15.90
   2   5   5  219.18   12.70
  -2   5  -5  190.18   19.90
   3  -5   5   12.90   11.60
   3  -5   5   18.30    9.00
   3  -5   5   33.30    9.60
  -3   5  -5   14.60    9.90
  -3   5  -5   46.80    8.10
   4  -5   5    6.50   11.50
   4  -5   5   -7.00    9.00
   4  -5   5   -2.30    5.80
   4  -5   5    0.60    4.80
   4   5   5   -0.20    2.10
  -4   5  -5    2.00    5.10
   4   5   5    6.20    5.80
   4  -6  -5   39.80    4.80
  -4  -6   5   39.60   13.40
   4  -6  -5   15.60    7.40
  -4  -6   5   37.10    9.80
   4  -6  -5   21.70   13.40
  -4  -6   5   25.50    7.50
   4   6  -5   29.50    7.60
  -4   6   5   35.80    8.40
   4   6  -5   33.30    8.20
  -4   6   5   84.69   24.90
   4   6  -5   17.50   10.90
   3  -6  -5    0.30    4.20
  -3  -6   5   -5.40    4.40
  -3  -6   5    0.30    4.10
  -3  -6   5   -0.60    6.00
  -3  -6   5   -1.30    5.90
   3  -6  -5    2.40    8.70
   3   6  -5    1.10    4.10
  -3   6   5    6.80    4.60
  -3   6   5   -1.10    5.00
   3   6  -5   -0.60    4.10
   3   6  -5   -1.60    6.70
   2  -6  -5 1085.99   35.40
  -2  -6   5  977.50   45.40
  -2  -6   5 1105.59   32.10
   2  -6  -5 1076.29   32.00
  -2  -6   5 1057.79   35.30
   2  -6  -5 1104.89   46.10
  -2  -6   5 1078.29   31.00
   2   6  -5 1114.59   51.59
  -2   6   5 1134.19   45.80
   2   6  -5 1098.79   34.40
   2   6  -5 1065.69   34.50
  -2   6   5 1100.19   30.90
   1  -6  -5    1.90    4.30
  -1  -6   5   -0.80    2.80
   1  -6  -5   -0.40    3.20
  -1  -6   5    1.70    5.40
  -1  -6   5    5.50    6.10
   1  -6  -5    1.70    2.80
  -1  -6   5    1.90    3.40
   1  -6  -5    4.50    5.60
  -1  -6   5   -2.40    4.10
   1   6  -5   -0.20    3.40
  -1   6   5   -1.70    2.00
   1   6  -5   -0.30    4.20
  -1   6   5    4.20    4.80
   1   6  -5    2.40    9.10
   0  -6  -5   33.10    4.80
   0  -6   5   33.20    8.10
   0  -6   5   22.90    9.40
   0  -6   5   22.20    9.20
   0  -6   5   37.30    6.30
   0  -6  -5   36.30    7.70
   0  -6  -5   28.10    3.90
   0  -6   5   35.70    7.70
   0   6   5   27.80    3.80
   0   6   5   38.20    7.70
   0   6  -5   51.79   17.60
   1  -6   5  270.27   14.70
   1  -6   5  354.06   33.70
   1  -6   5  237.28   21.30
   1  -6   5  258.37   13.90
   1  -6   5  258.87   23.30
  -1   6  -5  243.08   17.10
   1   6   5  282.07   11.60
  -1   6  -5  255.27   13.50
  -1   6  -5  229.28   21.90
   2  -6   5  723.53   29.70
   2  -6   5  681.53   42.30
   2  -6   5  726.03   27.10
   2  -6   5  687.23   43.30
  -2   6  -5  729.43   40.70
   2   6   5  719.73   24.90
  -2   6  -5  696.93   24.90
   3  -6   5   25.60    6.70
   3  -6   5   15.50    7.90
   3  -6   5   11.00   10.60
   3  -6   5   11.50    8.00
  -3   6  -5   47.90    8.70
   3   6   5   26.60    6.10
  -3   6  -5   46.90   25.60
   4  -6   5    2.20    6.10
   4  -6   5   16.50   16.30
   4  -6   5    7.80   16.40
   4  -6   5    6.40    9.10
  -4   6  -5    6.10    6.40
   4   6   5   14.20    7.40
   4  -7  -5   -2.70    6.00
  -4  -7   5   -1.80   16.10
   4  -7  -5   -5.00    9.30
  -4  -7   5    0.20    4.30
   4   7  -5    2.60    9.70
  -4   7   5   -1.00    8.10
  -4   7   5   -4.70    9.60
   4   7  -5    0.40    7.00
  -3  -7   5   10.50    5.80
   3  -7  -5    0.70    6.20
  -3  -7   5    4.30    4.80
   3  -7  -5    6.50    5.60
  -3  -7   5    3.40    4.30
  -3  -7   5    2.90    7.70
   3  -7  -5    7.60    9.40
  -3  -7   5   11.20    9.10
   3   7  -5   10.80    6.00
  -3   7   5    0.10    4.10
   3   7  -5    7.50    5.70
  -3   7   5    4.80    8.30
   3   7  -5    3.80    8.90
  -2  -7   5   10.80    9.50
  -2  -7   5    9.00    4.40
   2  -7  -5    2.90    6.80
  -2  -7   5   -2.30    3.90
   2  -7  -5    3.50    4.00
  -2  -7   5    3.60    7.30
  -2  -7   5    1.70    4.40
   2   7  -5    9.30    6.10
   2   7  -5    2.60    4.70
  -2   7   5    2.30    4.40
   2   7  -5    0.40    6.90
  -2   7   5    3.60    3.90
   1  -7  -5  201.98   11.00
   1  -7  -5  164.08   16.70
  -1  -7   5  198.78   20.70
  -1  -7   5  180.68   12.20
  -1  -7   5  224.78   15.30
   1  -7  -5  185.98   17.20
  -1  -7   5  204.48   13.50
  -1   7   5  193.68   10.00
  -1   7   5  181.18   16.30
   1   7  -5  201.48   15.30
   1   7  -5  178.28   22.00
   0  -7   5  178.68   20.30
   0  -7   5  170.48   12.40
   0  -7  -5  199.18   15.50
   0  -7   5  156.88   11.80
   0  -7  -5  186.38    9.10
   0  -7  -5  181.68    8.80
   0  -7   5  187.38   11.90
   0   7  -5  207.38   26.40
   0   7  -5  162.18   14.30
   0   7   5  191.28   14.30
   0   7   5  180.08    8.30
   1  -7   5   85.29   27.90
   1  -7   5   63.99    8.30
   1  -7   5   56.49    9.60
   1  -7   5   47.10   13.30
   1  -7   5   47.50    8.60
  -1   7  -5   44.90   14.00
   1   7   5   52.49    5.40
  -1   7  -5   71.09   12.10
  -1   7  -5   64.99    8.00
   2  -7   5   -6.70    8.00
   2  -7   5   -3.60    4.00
   2  -7   5    7.10    6.90
   2  -7   5    3.90    4.20
   2  -7   5    1.10    9.10
  -2   7  -5    2.50    4.50
  -2   7  -5    5.00    8.60
   2   7   5    0.80    2.80
   3  -7   5   16.60    9.90
   3  -7   5    5.90   10.40
   3  -7   5   -1.70   11.50
   3  -7   5    4.40    6.30
  -3   7  -5    5.60    6.00
   3   7   5    3.60    4.10
  -3   7  -5    9.20   10.70
  -3  -8   5    3.10    8.30
  -3  -8   5   10.80    5.40
   3  -8  -5   18.70   11.20
  -3  -8   5   24.20    8.60
   3   8  -5   21.50    7.60
  -3   8   5    6.50    8.30
   3   8  -5   23.30    7.20
   3   8  -5   10.60   10.30
  -3   8   5   10.70    6.20
  -2  -8   5  715.73   41.60
  -2  -8   5  706.53   26.50
  -2  -8   5  726.13   25.10
  -2  -8   5  651.83   40.30
   2  -8  -5  786.92   41.60
   2  -8  -5  680.03   25.80
   2  -8  -5  715.93   40.50
  -2  -8   5  616.44   27.90
   2  -8  -5  671.03   28.20
   2   8  -5  665.03   29.00
   2   8  -5  681.93   44.20
   2   8  -5  651.93   28.30
  -2   8   5  686.43   37.90
  -2   8   5  705.73   24.20
   1  -8  -5   19.60    6.50
   1  -8  -5   22.90    5.20
  -1  -8   5   25.20    6.50
  -1  -8   5   11.70   11.60
   1  -8  -5   29.80    9.90
  -1  -8   5   17.80    5.50
  -1  -8   5   14.80    5.90
  -1  -8   5   28.50   12.20
   1   8  -5   30.10    8.50
  -1   8   5   17.10    4.50
   1   8  -5   32.10   13.10
  -1   8   5   20.80    7.50
   0  -8   5   73.49   16.20
   0  -8  -5   95.59    7.10
   0  -8   5   91.39   10.30
   0  -8   5   87.09    9.40
   0  -8  -5   84.79    7.20
   0  -8  -5   79.39   11.40
   0  -8   5  112.39   10.50
   0   8   5   82.49   11.30
   0   8  -5   96.99   15.20
   0   8   5  105.09    7.40
   0   8  -5   94.99   21.40
   1  -8   5  321.77   17.40
   1  -8   5  341.07   30.10
   1  -8   5  320.37   19.00
   1  -8   5  316.67   17.70
   1  -8   5  355.06   32.90
   1   8   5  322.27   13.10
  -1   8  -5  305.97   28.20
  -1   8  -5  333.17   17.40
   2  -8   5  343.47   31.90
   2  -8   5  398.96   22.90
   2  -8   5  347.77   20.20
   2  -8   5  321.97   33.50
   2   8   5  303.97   15.50
  -2   8  -5  373.16   19.20
   3  -8   5   11.90   14.10
   3  -8   5    9.00    9.80
   3  -8   5    4.80    6.00
   3   8   5    9.20    5.90
  -2  -9   5   11.50    6.40
   2  -9  -5    4.50    9.40
  -2  -9   5   12.20    5.70
  -2  -9   5    8.60    9.20
   2  -9  -5   11.10    5.80
   2   9  -5   22.50   10.10
  -2   9   5   -2.80    6.50
   2   9  -5    5.60    5.60
   2   9  -5    2.50   10.60
  -2   9   5   13.30    5.60
  -1  -9   5  378.76   23.50
  -1  -9   5  353.86   17.90
   1  -9  -5  339.97   25.60
   1  -9  -5  314.97   26.50
  -1  -9   5  342.77   20.00
  -1  -9   5  388.36   31.30
  -1   9   5  381.66   15.90
   1   9  -5  360.46   22.50
   1   9  -5  370.86   33.00
  -1   9   5  381.86   26.40
   0  -9  -5    5.90    4.10
   0  -9   5    4.30    4.90
   0  -9  -5    1.80    3.50
   0  -9   5   -1.90   13.00
   0  -9   5    3.10    6.10
   0  -9   5   10.70   10.00
   0   9  -5    7.40    7.90
   0   9   5   18.80    7.50
   1  -9   5    4.40    6.90
   1  -9   5   12.40   12.00
  -1  -9  -5   18.50    3.20
   1  -9   5   12.10    6.40
   1   9   5   23.30    4.50
  -1   9  -5   12.30   11.90
   2  -9   5    1.50    7.50
   2  -9   5    4.70   14.70
   2  -9   5    2.60    5.30
  -2   9  -5   -3.30   10.40
  -2   9  -5   -1.00    5.80
   2   9   5    4.70    4.00
  -5   0   6  396.96   22.70
   5   0  -6  360.76   32.20
   5   0  -6  384.46   20.60
  -5   0   6  378.46   32.80
  -5   0   6  413.76   21.80
   5   0  -6  373.86   20.30
  -4   0   6   37.30   12.30
  -4   0   6   18.20    6.20
   4   0  -6   27.50    6.80
  -4   0   6   35.30    8.00
   4   0  -6   14.80    9.60
   4   0  -6   13.80    5.10
   3   0  -6  145.09   16.60
  -3   0   6  116.49    9.50
   3   0  -6  134.79    9.20
   3   0  -6  134.29    9.70
  -3   0   6  132.89   15.70
  -3   0   6  112.09    9.10
  -2   0   6  267.47   11.90
   2   0  -6  264.07   11.80
  -2   0   6  312.67   23.00
   2   0  -6  255.37   11.30
  -2   0   6  256.67   12.10
  -1   0   6  539.75   23.60
  -1   0   6  534.65   16.00
  -1   0   6  498.35   15.60
   1   0  -6  507.55   15.40
   1   0  -6  509.85   23.00
   0   0   6 2390.46   47.70
   0   0  -6 2290.67   57.49
   0   0   6 2383.06   57.09
   1   0   6  140.39    7.00
   1   0   6  137.09   11.10
  -1   0  -6  136.09    7.60
   1   0   6  147.99    6.40
  -1   0  -6  136.29   10.50
   1   0   6  148.39   10.70
   2   0   6  485.25   15.10
  -2   0  -6  511.65   22.10
   2   0   6  493.15   23.50
   2   0   6  499.55   16.90
  -2   0  -6  489.65   14.20
   2   0   6  501.85   22.60
  -3   0  -6    7.00    2.80
   3   0   6    8.40    4.40
   3   0   6   16.70    4.00
   3   0   6    5.80    5.70
  -3   0  -6    5.90    5.20
   3   0   6   12.90    6.30
   4   0   6   42.80    8.20
   4   0   6   44.00   11.30
  -4   0  -6   38.80    5.50
   4   0   6   29.70    6.40
   4   0   6   36.70    8.40
   4   0   6   53.59   14.00
   5   0   6  259.87   25.10
   5   0   6  239.68   17.10
   5   0   6  257.77   25.00
   5   0   6  229.28   15.40
   5  -1  -6   99.49   12.00
   5  -1  -6  100.69   10.70
  -5  -1   6  117.79   20.60
  -5  -1   6  111.79   12.20
   5  -1  -6  124.09   20.30
   5   1  -6  112.09   11.20
  -5   1   6  137.79   26.50
   5   1  -6  106.39   11.50
   5   1  -6  135.49   20.90
  -5   1   6  122.29   12.80
  -4  -1   6  310.57   17.90
   4  -1  -6  307.27   26.90
  -4  -1   6  284.77   16.20
   4  -1  -6  309.77   15.60
   4  -1  -6  288.07   16.50
  -4  -1   6  288.97   25.90
  -4   1   6  291.67   16.40
   4   1  -6  278.47   15.90
  -4   1   6  344.77   32.70
   4   1  -6  280.07   25.50
   4   1  -6  281.67   15.40
  -3  -1   6    3.90    3.20
  -3  -1   6   12.90    7.90
   3  -1  -6    6.30    3.30
   3  -1  -6    9.60    4.30
  -3  -1   6    4.70    4.10
   3  -1  -6    0.80    5.40
  -3   1   6    7.80    4.10
  -3   1   6    5.80    3.40
   3   1  -6    0.30    2.50
   3   1  -6    6.70    4.10
  -3   1   6    5.10    6.00
   3   1  -6    1.30    5.40
  -2  -1   6 6914.51  134.89
   2  -1  -6 6996.00  134.09
   2  -1  -6 7151.38  131.79
   2  -1  -6 6952.20  151.08
  -2  -1   6 7098.39  135.89
  -2  -1   6 6934.31  153.28
   2   1  -6 7009.00  134.99
  -2   1   6 6836.72  151.48
  -2   1   6 6872.31  132.39
  -2   1   6 6840.62  134.39
   2   1  -6 7018.80  133.99
   1  -1  -6 1687.73   46.30
  -1  -1   6 1656.23   37.10
  -1  -1   6 1562.24   37.50
  -1  -1   6 1530.85   47.80
   1  -1  -6 1645.74   35.70
  -1   1   6 1588.04   36.10
  -1   1   6 1642.54   46.30
   1   1  -6 1655.53   37.00
  -1   1   6 1659.53   35.00
   1   1  -6 1609.14   37.90
   0  -1   6    1.20    3.20
   0  -1   6    5.10    2.70
   0  -1   6    2.30    4.00
   0  -1  -6    3.90    2.10
   0  -1  -6    2.20    3.30
   0  -1   6    4.10    2.20
   0   1   6    2.40    3.30
   0   1  -6    3.10    2.80
   0   1   6    1.20    1.80
   0   1  -6   -1.80    4.00
   1  -1   6  741.13   28.00
   1  -1   6  705.53   29.30
   1  -1   6  743.83   20.80
   1  -1   6  725.03   19.20
   1   1   6  737.93   23.10
   1   1   6  722.03   16.60
  -1   1  -6  766.32   28.40
   1   1   6  761.32   17.30
  -1   1  -6  753.82   28.70
  -1   1  -6  707.03   21.70
   1   1   6  766.52   22.40
  -1   1  -6  726.63   19.20
   2  -1   6   60.19    9.20
  -2  -1  -6   64.59    4.00
  -2  -1  -6   70.09    7.40
   2  -1   6   60.79    5.60
   2  -1   6   58.29    6.60
   2  -1   6   68.39   10.60
   2   1   6   69.79    4.80
   2   1   6   52.79    5.00
  -2   1  -6   68.69    9.20
   2   1   6   72.59    7.80
  -2   1  -6   63.29    5.20
   2   1   6   68.99    8.30
   3  -1   6  415.86   16.80
   3  -1   6  422.76   26.30
   3  -1   6  443.36   19.30
  -3  -1  -6  424.76   21.40
  -3  -1  -6  426.86   13.30
   3  -1   6  446.66   26.40
  -3   1  -6  458.25   25.40
   3   1   6  428.76   16.50
   3   1   6  417.66   21.90
  -3   1  -6  407.66   15.00
   3   1   6  391.36   22.70
   3   1   6  447.66   15.20
   3   1   6  433.86   21.50
  -4  -1  -6   51.29    5.50
   4  -1   6   79.19    8.70
   4  -1   6   46.20   10.40
   4  -1   6   83.39   16.90
   4  -1   6   51.79   11.40
   4  -1   6   64.39   10.40
  -4  -1  -6   65.99   10.30
   4   1   6   61.19   12.70
  -4   1  -6   51.49   12.20
   4   1   6   63.29   11.20
   4   1   6   58.79    7.00
   4   1   6   62.19    8.20
   4   1   6   57.39   11.50
   5  -1   6   -5.10    6.10
   5  -1   6    0.20    9.80
  -5  -1  -6   -1.10    6.00
   5  -1   6   -2.90    7.00
   5  -1   6    0.30    4.80
   5  -1   6   -2.10    4.90
   5   1   6    1.40    7.70
   5   1   6    0.30    5.60
   5   1   6   -3.10    3.90
   5   1   6    7.80    8.80
   5   1   6   -0.40    5.60
  -5  -2   6    2.70    6.00
   5  -2  -6    8.20    5.10
  -5  -2   6   -2.30    5.40
   5  -2  -6    5.60    6.30
  -5  -2   6    1.90    9.30
   5  -2  -6    1.70    9.80
   5   2  -6    6.00    5.30
  -5   2   6   -3.80    5.50
   5   2  -6   -1.00    8.50
  -5   2   6   -6.10    7.80
   5   2  -6   -5.00    3.60
  -4  -2   6   56.89   15.20
  -4  -2   6   37.60    8.00
   4  -2  -6   41.10   12.60
  -4  -2   6   45.40    8.90
   4  -2  -6   48.10    8.50
   4  -2  -6   47.30    6.70
  -4   2   6   76.39   20.90
   4   2  -6   48.10   14.20
   4   2  -6   46.90    8.30
  -4   2   6   60.59    9.70
   4   2  -6   49.20    8.00
   3  -2  -6  587.04   21.50
  -3  -2   6  556.94   21.10
   3  -2  -6  542.15   17.80
  -3  -2   6  488.65   30.20
   3  -2  -6  549.54   32.00
  -3  -2   6  539.65   22.30
   3   2  -6  609.14   37.10
   3   2  -6  540.85   20.10
  -3   2   6  531.55   20.80
  -3   2   6  543.15   19.00
   3   2  -6  554.74   21.40
  -2  -2   6   37.50   10.30
   2  -2  -6   30.40    5.30
   2  -2  -6   27.90    8.60
  -2  -2   6   40.80    5.70
   2  -2  -6   30.90    3.60
  -2  -2   6   42.10    6.50
   2   2  -6   36.80    5.80
   2   2  -6   29.90    5.90
   2   2  -6   29.00    8.80
  -2   2   6   37.30    5.30
  -2   2   6   30.90    3.70
  -2   2   6   39.60    9.10
   1  -2  -6  112.69   10.40
  -1  -2   6  105.39    7.50
  -1  -2   6   92.79   11.40
  -1  -2   6   96.69    6.80
   1   2  -6  104.39    7.40
   1   2  -6  116.09   15.50
  -1   2   6   95.39    6.30
  -1   2   6   85.19    9.60
   1   2  -6   97.39    7.60
   0  -2  -6    9.60    2.10
   0  -2   6   14.50    7.60
   0  -2   6    8.80    3.30
   0  -2   6   12.60    3.40
   0  -2   6    6.40    6.90
   0  -2   6    7.70    3.30
   0   2   6    9.50    2.10
   0   2  -6   10.90    4.00
   0   2  -6    5.60    5.50
   0   2   6    5.50    3.00
   1  -2   6   79.79    6.00
   1  -2   6   74.89   11.00
   1  -2   6   82.79    7.00
   1  -2   6   75.89    9.90
  -1   2  -6   61.39   11.90
  -1   2  -6   75.19    5.70
   1   2   6   78.69    2.90
   1   2   6   82.39    3.10
  -1   2  -6   77.89   10.40
  -1   2  -6   80.39    8.00
   2  -2   6   47.00    5.60
   2  -2   6   42.10    7.20
   2  -2   6   25.60    7.40
   2  -2   6   42.80   11.00
  -2   2  -6   54.19    9.20
   2   2   6   33.10    5.00
   2   2   6   39.10    6.20
   2   2   6   46.80    3.40
   2   2   6   46.90    5.90
  -2   2  -6   39.20    4.80
   2   2   6   49.20    4.00
  -3  -2  -6   67.49    4.40
  -3  -2  -6   58.69    7.40
   3  -2   6   89.49   13.50
   3  -2   6   64.69    7.40
   3  -2   6   54.59   10.80
   3  -2   6   44.20   12.10
  -3   2  -6   70.39   11.60
   3   2   6   67.19    5.40
   3   2   6   68.69    8.90
   3   2   6   72.29    9.10
   3   2   6   64.99    6.20
   3   2   6   67.99    8.70
  -3   2  -6   62.09    6.30
   4  -2   6   -0.80    6.90
  -4  -2  -6    0.60    4.10
  -4  -2  -6    1.10    2.40
   4  -2   6    6.50    4.40
   4  -2   6    1.60    3.50
   4  -2   6    1.60    7.50
   4  -2   6   -1.00    4.90
   4   2   6    2.00    3.20
   4   2   6    3.70    4.30
   4   2   6    2.20    4.90
   4   2   6   -1.90    4.30
   4   2   6    4.10    4.80
  -4   2  -6    3.60    6.70
   5  -2   6  196.08   18.10
   5  -2   6  229.38   25.90
   5  -2   6  202.58   18.70
   5  -2   6  208.28   15.30
  -5  -2  -6  151.48   16.70
   5  -2   6  167.68   25.00
   5   2   6  180.08   17.90
   5   2   6  161.68   16.40
   5   2   6  189.18   19.40
   5   2   6  199.68   12.20
   5   2   6  170.98   19.00
   5  -3  -6   43.00   25.10
   5  -3  -6   15.80    9.20
  -5  -3   6   23.30    8.40
   5  -3  -6   22.30    8.40
  -5  -3   6   26.50   10.30
   5   3  -6   31.50    8.20
  -5   3   6   42.20   17.20
  -5   3   6   55.59   10.70
   5   3  -6   11.70    6.00
   5   3  -6   23.40   12.50
   4  -3  -6    3.80    7.80
   4  -3  -6    1.50    3.10
  -4  -3   6   -0.20    4.00
   4  -3  -6    2.20    4.60
  -4  -3   6    0.20    4.00
  -4   3   6   -1.80    6.40
   4   3  -6    7.80    4.60
   4   3  -6   -1.00    5.80
   4   3  -6    2.60    3.70
  -4   3   6   -1.90    3.90
  -3  -3   6  168.18   18.70
   3  -3  -6  192.88    9.10
  -3  -3   6  169.78   12.70
   3  -3  -6  207.18   20.20
  -3  -3   6  154.18   11.30
   3   3  -6  175.48   12.60
  -3   3   6  249.08   25.70
  -3   3   6  178.38   12.00
   3   3  -6  163.98   12.20
   3   3  -6  228.98   21.00
   2  -3  -6 1614.04   53.39
   2  -3  -6 1715.33   40.80
  -2  -3   6 1705.33   41.50
  -2  -3   6 1684.53   56.89
   2  -3  -6 1704.23   34.30
  -2  -3   6 1667.53   43.60
  -2   3   6 1669.03   54.19
   2   3  -6 1745.53   58.09
   2   3  -6 1658.63   41.00
  -2   3   6 1629.44   40.40
   2   3  -6 1669.93   43.00
  -1  -3   6 2342.87   67.59
  -1  -3   6 2430.46   53.49
   1  -3  -6 2416.56   61.59
  -1  -3   6 2385.16   68.29
  -1  -3   6 2409.16   55.29
   1  -3  -6 2459.95   50.79
   1   3  -6 2435.76   55.69
  -1   3   6 2467.15   61.99
  -1   3   6 2437.26   50.99
   1   3  -6 2411.26   70.69
   1   3  -6 2550.94   54.89
   0  -3   6   31.00    8.80
   0  -3   6   38.10    5.50
   0   3   6   63.99    6.00
   1  -3   6   73.99   11.90
   1  -3   6   86.09    6.70
   1  -3   6   72.79   10.70
   1  -3   6   67.39    7.00
   1   3   6   71.09    6.30
  -1   3  -6   84.99    8.60
  -1   3  -6   78.49    6.40
  -1   3  -6   76.39   11.40
  -1   3  -6   77.39   11.00
   2  -3   6 2979.20   67.39
   2  -3   6 2832.12   81.49
   2  -3   6 2854.01   67.29
   2  -3   6 2901.11   85.49
   2   3   6 2970.20   67.19
  -2   3  -6 2781.82   80.49
   3  -3   6  494.85   22.70
  -3  -3  -6  460.15   10.60
   3  -3   6  436.86   31.20
   3  -3   6  446.96   30.10
   3   3   6  470.45   18.40
   3   3   6  449.95   18.20
   3   3   6  463.55   22.00
   3   3   6  470.75   14.00
  -3   3  -6  445.16   17.70
   3   3   6  444.76   12.60
   4  -3   6   21.10    8.70
   4  -3   6   23.70   13.10
   4  -3   6    5.70    4.90
   4  -3   6    8.90    8.10
  -4  -3  -6   17.20    3.00
  -4  -3  -6   23.10    5.80
  -4   3  -6   10.10    4.80
  -4   3  -6   24.80   10.40
   4   3   6   14.90    4.90
   4   3   6    8.10    6.30
   4   3   6   17.40    4.00
   5  -4  -6  117.29   32.00
   5  -4  -6  106.09   13.10
   5  -4  -6   98.59    9.50
   5   4  -6  107.39   23.50
  -5   4   6  154.18   35.70
   5   4  -6   74.39   11.80
  -5   4   6  104.89   13.50
   5   4  -6  104.09   11.40
  -4  -4   6  217.18   22.60
   4  -4  -6  201.28   14.90
  -4  -4   6  220.68   14.70
   4  -4  -6  200.28   11.00
  -4   4   6  219.18   14.80
   4   4  -6  202.78   23.10
   4   4  -6  219.18   15.80
   4   4  -6  205.28   13.80
   3  -4  -6 1390.66   39.10
  -3  -4   6 1357.46   38.50
   3  -4  -6 1330.97   54.79
   3  -4  -6 1351.86   30.40
  -3  -4   6 1148.69   55.29
   3   4  -6 1397.76   38.10
   3   4  -6 1495.75   65.59
   3   4  -6 1386.76   44.80
  -3   4   6 1326.57   53.99
  -3   4   6 1368.16   38.40
  -2  -4   6  327.77   15.10
  -2  -4   6  444.36   32.70
   2  -4  -6  356.86   23.30
   2  -4  -6  328.97   14.60
  -2  -4   6  356.36   17.10
   2   4  -6  336.27   25.30
   2   4  -6  332.27   16.30
  -2   4   6  328.17   22.20
   2   4  -6  337.87   15.40
  -2   4   6  347.47   14.70
  -1  -4   6  344.27   14.80
  -1  -4   6  390.36   16.60
  -1  -4   6  386.86   15.00
   1  -4  -6  380.36   13.20
   1  -4  -6  403.66   20.40
   1   4  -6  381.86   16.80
  -1   4   6  381.86   19.80
   1   4  -6  388.86   16.50
   1   4  -6  359.06   25.30
  -1   4   6  365.86   13.00
   0  -4  -6  152.38    6.40
   0  -4   6  152.78    8.80
   0  -4  -6  150.38    5.60
   0  -4   6  153.58    9.80
   0  -4   6  141.79    9.90
   0  -4   6  144.89   15.70
   0  -4  -6  155.98    8.70
   0  -4   6  154.18   15.50
   0   4   6  149.49    5.70
   0   4  -6  161.08   11.50
   0   4   6  155.78    9.10
   0   4   6  144.59    6.20
   0   4  -6  147.59   17.00
   1  -4   6    8.10    3.80
   1  -4   6   26.80   15.10
   1  -4   6   18.50    5.20
   1  -4   6   15.90    9.40
   1   4   6   11.90    3.50
  -1   4  -6   18.30    4.10
  -1   4  -6   12.20    7.40
  -1   4  -6   11.50    5.30
  -1   4  -6   12.10    6.90
   2  -4   6   25.50   10.80
   2  -4   6   23.30    6.70
   2  -4   6   21.30    8.90
   2  -4   6   23.90    5.70
  -2   4  -6   24.00    5.30
   2   4   6   36.80    6.80
  -2   4  -6   17.00    7.30
   3  -4   6  127.89   11.10
   3  -4   6  144.69   25.10
   3  -4   6  162.68   14.30
   3  -4   6  232.28   31.30
  -3   4  -6  150.28   10.60
   3   4   6  134.79   19.00
   4  -4   6   -2.00    6.80
   4  -4   6   -3.00    3.90
   4  -4   6    6.40   11.20
   4  -4   6    3.70    8.00
   4   4   6    2.30    3.90
   4   4   6    0.30    2.10
   4   4   6    1.80    3.60
  -4   4  -6   -1.10    4.20
  -4   4  -6    0.60    8.30
   4   4   6    2.20    5.30
  -4  -5   6    5.50    9.30
  -4  -5   6    7.20    6.20
   4  -5  -6    3.00    5.40
   4  -5  -6    1.00    2.90
  -4  -5   6    1.50    5.10
   4  -5  -6    4.90    9.40
  -4   5   6    8.10    6.00
   4   5  -6   11.40    9.90
   4   5  -6    3.40    5.30
   4   5  -6    2.70    4.50
  -4   5   6    5.50    8.60
   3  -5  -6   85.99   12.40
   3  -5  -6   81.69   15.00
  -3  -5   6   70.59    8.70
   3   5  -6   74.09    8.60
  -3   5   6   77.29    8.60
  -3   5   6   78.09   14.50
   3   5  -6   63.49    9.30
   3   5  -6   76.09   16.70
   2  -5  -6 2256.67   52.69
  -2  -5   6 2231.48   53.59
   2  -5  -6 2252.67   69.09
  -2  -5   6 2175.88   72.19
  -2  -5   6 2311.07   57.79
  -2  -5   6 2254.47   71.99
  -2   5   6 2155.88   67.49
   2   5  -6 2361.76   55.69
   2   5  -6 2201.28   56.29
   2   5  -6 2197.68   74.69
  -2   5   6 2228.18   51.99
  -1  -5   6  243.88   21.10
  -1  -5   6  231.78   12.60
   1  -5  -6  222.48   16.10
  -1  -5   6  237.88   13.50
  -1  -5   6  257.67   12.40
   1  -5  -6  239.78   10.70
  -1  -5   6  228.68   20.60
   1   5  -6  256.47   23.40
  -1   5   6  225.08   17.00
   1   5  -6  265.07   14.90
   1   5  -6  247.88   14.20
  -1   5   6  236.08   10.20
   0  -5  -6    2.70    2.80
   0  -5   6   -3.90    2.70
   0  -5  -6   -1.30    1.40
   0  -5  -6    1.70    2.00
   0  -5   6   -2.50    3.60
   0  -5   6   -3.90    2.10
   0  -5  -6    2.00    3.10
   0  -5   6    0.40    2.90
   0   5   6   -0.60    1.30
   0   5  -6   -2.50    4.00
   0   5   6    0.00    2.30
   0   5  -6    3.10    9.80
   1  -5   6   24.60    6.20
   1  -5   6   37.10   10.70
   1  -5   6   44.10   16.80
   1  -5   6   34.70    6.40
   1  -5   6   41.20    7.80
  -1   5  -6   35.90   13.80
   1   5   6   30.20    4.40
  -1   5  -6   17.70    6.50
  -1   5  -6   17.40    8.50
  -1   5  -6   24.50    5.30
   2  -5   6  638.54   40.10
   2  -5   6  688.53   57.89
   2  -5   6  672.53   24.80
   2  -5   6  680.93   27.60
  -2   5  -6  660.83   37.50
   2   5   6  679.73   24.30
  -2   5  -6  682.83   23.70
   3  -5   6    7.20    8.70
   3  -5   6   -3.40    5.10
   3  -5   6   -2.70    4.40
   3  -5   6   -0.80    7.90
  -3   5  -6    4.20    8.00
   3   5   6    1.70    3.40
  -3   5  -6    0.10    4.00
   4  -5   6    9.60   12.90
   4  -5   6   11.20    6.80
   4  -5   6    7.20   10.60
  -4   5  -6   12.70    6.30
   4   5   6    6.10    5.40
   4  -6  -6  -10.50    7.40
   4  -6  -6   -3.70    5.10
   4   6  -6   -0.80    4.60
  -4   6   6   -2.00    5.10
   4   6  -6    0.20    8.30
   4   6  -6    0.10    3.90
  -4   6   6    2.50    9.40
   3  -6  -6   22.30    6.80
  -3  -6   6   34.10    7.40
  -3  -6   6   10.60    5.50
   3  -6  -6   13.30    9.90
  -3  -6   6   12.30   10.30
  -3  -6   6   13.70   10.10
   3   6  -6   11.70    5.70
  -3   6   6   25.40   16.80
   3   6  -6    6.40    8.00
   3   6  -6   12.60    6.00
  -3   6   6    9.00    5.10
  -2  -6   6    3.20    4.10
   2  -6  -6    3.40    4.00
  -2  -6   6    1.50    3.90
  -2  -6   6   -2.00    3.10
  -2  -6   6    5.20    6.30
   2  -6  -6    3.40    6.00
   2   6  -6   -0.40    3.80
   2   6  -6    5.10    6.00
   2   6  -6    2.40    7.10
  -2   6   6   -3.00    4.80
  -2   6   6    6.40    3.70
  -1  -6   6   10.50    7.90
   1  -6  -6    2.50    4.60
  -1  -6   6    1.60    3.30
  -1  -6   6    6.80    4.00
  -1  -6   6    9.50    4.30
  -1  -6   6   14.10    8.80
   1  -6  -6    2.00    2.90
   1  -6  -6    6.10    5.70
   1  -6  -6    6.20    4.00
  -1   6   6    3.90    4.80
   1   6  -6    3.80    6.60
   1   6  -6   16.40    6.00
  -1   6   6    7.40    3.00
   0  -6   6   78.89   14.70
   0  -6   6   78.59    8.40
   0  -6   6   81.89    8.50
   0  -6   6   45.50   10.80
   0  -6  -6   77.99    5.10
   0  -6  -6   79.09    8.20
   0  -6  -6   85.49    5.70
   0  -6  -6   70.89    8.50
   0  -6   6   91.39    8.20
   0   6   6   76.59    8.20
   0   6  -6   78.09   18.70
   0   6  -6   50.09   15.20
   1  -6   6   23.00    6.30
   1  -6   6   25.70   10.80
   1  -6   6   32.10   13.20
   1  -6   6   26.30    6.50
  -1   6  -6   24.70    5.80
  -1   6  -6   30.70   11.20
  -1   6  -6   16.80    7.50
   1   6   6   25.70    4.80
   2  -6   6   41.10   13.40
   2  -6   6   36.60    8.20
   2  -6   6   22.20   10.70
   2  -6   6   31.50    7.30
  -2   6  -6   13.10   10.10
  -2   6  -6   27.40    6.60
   3  -6   6   95.39   11.20
   3  -6   6   86.19   14.00
   3  -6   6   67.39   19.40
   3  -6   6  108.79   25.80
   3   6   6   91.09   10.30
  -3   6  -6  104.39   18.20
  -3   6  -6  111.69   10.60
  -4  -7   6  145.79   12.50
  -4  -7   6  143.49   21.50
   4  -7  -6  140.79   14.40
   4  -7  -6  140.29   24.00
  -4   7   6  152.58   30.60
   4   7  -6  130.39   13.10
   4   7  -6  148.39   23.40
   4   7  -6  148.79   14.40
  -4   7   6  140.09   13.70
   3  -7  -6    4.30    5.40
  -3  -7   6    4.30    8.90
  -3  -7   6    9.30    5.90
  -3  -7   6    0.00    7.60
   3  -7  -6    1.70    7.00
   3  -7  -6    4.20    8.50
  -3  -7   6   -0.90    4.00
  -3  -7   6    6.70    4.00
   3   7  -6    0.70    4.30
  -3   7   6   12.50   11.00
   3   7  -6   -1.30    8.30
  -3   7   6    1.10    4.30
   3   7  -6   -2.10    4.90
  -2  -7   6 1897.61   73.49
  -2  -7   6 1879.51   47.80
   2  -7  -6 1854.31   47.60
   2  -7  -6 1870.01   65.49
  -2  -7   6 1866.41   49.30
   2   7  -6 1797.82   73.79
  -2   7   6 1884.61   46.50
  -2   7   6 1853.31   64.29
   2   7  -6 1838.82   52.59
   2   7  -6 1806.42   52.39
  -1  -7   6  495.25   21.20
  -1  -7   6  507.55   20.30
  -1  -7   6  498.85   33.30
   1  -7  -6  520.95   18.60
   1  -7  -6  506.35   27.70
   1  -7  -6  514.95   27.20
  -1  -7   6  536.95   23.10
   1   7  -6  511.15   36.70
  -1   7   6  494.75   17.10
  -1   7   6  536.15   27.20
   1   7  -6  535.05   25.30
   0  -7   6    2.80    4.00
   0  -7  -6    0.10    7.40
   0  -7   6    5.80    7.60
   0  -7   6    2.00    7.60
   0  -7  -6    0.20    2.30
   0  -7   6    1.40    3.90
   0  -7  -6   -0.80    2.40
   0  -7  -6   -2.10    3.20
   0  -7   6   -0.10    4.30
   0   7   6   -0.20    1.90
   0   7   6    2.80    3.80
   0   7  -6   -1.30    5.30
   0   7  -6   -1.10    6.80
   1  -7   6  149.09   12.00
   1  -7   6  120.09   18.30
   1  -7   6  133.29   11.20
   1  -7   6  126.79   12.50
  -1   7  -6  146.79   15.20
  -1   7  -6  121.99   14.30
  -1   7  -6  142.29   19.20
   1   7   6  139.99    8.20
   2  -7   6    0.20    7.00
   2  -7   6    4.10    5.10
   2  -7   6   13.30    7.60
   2  -7   6    3.90   10.60
  -2   7  -6    0.30    7.90
   2   7   6    1.20    3.00
  -2   7  -6    4.90    5.10
   3  -7   6  416.96   25.40
   3  -7   6  378.76   38.40
   3  -7   6  386.56   35.10
  -3   7  -6  426.86   23.00
   3   7   6  390.46   20.90
  -3  -8   6   -1.00    7.60
   3  -8  -6    6.10    9.90
  -3  -8   6    4.10    5.00
   3  -8  -6    6.90    6.40
  -3   8   6   -2.60    4.40
   3   8  -6    0.60    6.80
  -3   8   6   -0.80    7.90
   3   8  -6   -2.40    4.60
  -2  -8   6   56.19    8.00
   2  -8  -6   36.00   11.20
  -2  -8   6   36.00   11.60
   2  -8  -6   59.69   10.20
  -2  -8   6   87.59   10.60
   2  -8  -6   42.00   12.10
  -2  -8   6   67.89   11.80
  -2  -8   6   50.59   14.20
  -2   8   6   59.99   14.80
   2   8  -6   34.10   14.40
   2   8  -6   52.19   10.70
  -2   8   6   66.59    7.50
   2   8  -6   54.19   11.10
  -1  -8   6    2.80    6.90
   1  -8  -6    8.70    5.20
  -1  -8   6    2.30    8.30
  -1  -8   6    1.50    3.90
   1  -8  -6    9.30    4.40
   1  -8  -6    4.50    5.90
  -1  -8   6    5.20    5.20
  -1  -8   6    9.00    6.40
  -1   8   6    2.20    5.80
   1   8  -6   -2.80   10.00
  -1   8   6    0.60    2.70
   1   8  -6   10.20    7.60
   0  -8   6  181.58   39.00
   0  -8   6  247.68   15.80
   0  -8  -6  254.77   10.40
   0  -8   6  253.87   27.90
   0  -8  -6  213.98   15.50
   0  -8   6  231.48   14.60
   0  -8  -6  244.48   10.30
   0  -8  -6  249.58   15.60
   0   8  -6  195.18   23.80
   0   8   6  237.88   16.50
   0   8   6  244.18   10.20
   0   8  -6  234.78   18.50
   1  -8   6    9.00   20.90
   1  -8   6    2.70    7.30
   1  -8   6   -3.00    4.50
   1  -8   6   -1.60    5.40
   1   8   6    2.10    2.70
  -1   8  -6    1.80    8.80
  -1   8  -6   -5.40    6.40
   2  -8   6  118.19   29.80
   2  -8   6  147.69   14.70
   2  -8   6  138.89   21.90
   2  -8   6  150.38   15.70
   2  -8   6  127.69   12.30
   2   8   6  133.99   10.10
  -2   8  -6  184.78   30.40
  -2   8  -6  169.38   13.50
  -2  -9   6  251.17   15.50
   2  -9  -6  233.78   24.30
  -2  -9   6  230.48   25.70
  -2   9   6  230.98   23.70
   2   9  -6  260.37   18.50
   2   9  -6  234.28   29.20
  -2   9   6  256.37   14.10
  -1  -9   6    1.70    4.70
   1  -9  -6   -0.80    6.60
   1  -9  -6    5.60    4.30
   1  -9  -6    9.20    8.20
  -1  -9   6    3.50    9.50
  -1  -9   6   -0.90    4.10
   1   9  -6    3.20    6.90
  -1   9   6    4.00    6.50
   1   9  -6    6.60   11.10
  -1   9   6    6.40    4.00
   0  -9  -6    1.10    3.30
   0  -9  -6    2.40    5.20
   0  -9   6   -2.10    8.90
   0  -9  -6    3.40    6.10
   0  -9   6    3.20    5.60
   0  -9   6   -0.60    4.70
   0  -9   6    2.30    6.00
   0  -9  -6    4.10    3.50
   0   9   6    2.90    5.70
   0   9  -6   -3.40    6.60
   0   9  -6   11.40   11.20
   1  -9   6   45.50    8.60
   1  -9   6   56.49   11.10
   1  -9   6   36.50   11.40
   1  -9   6   42.50   14.50
  -1   9  -6   51.29   17.30
   1   9   6   55.09    5.80
   5   0  -7    2.20    4.80
  -5   0   7    2.10    6.20
   5   0  -7    3.70   11.10
  -5   0   7   -2.30    5.00
   5   0  -7    0.60    5.40
  -5   0   7    3.50   10.00
  -4   0   7   56.39   15.30
  -4   0   7   70.09   10.70
   4   0  -7   62.79   17.00
   4   0  -7   71.39    9.10
   4   0  -7   68.59    8.30
  -4   0   7   66.39    8.80
  -3   0   7  138.99   16.60
   3   0  -7  212.68   24.60
   3   0  -7  150.58   10.00
  -3   0   7  144.99   10.50
   3   0  -7  137.59   10.20
  -3   0   7  138.19   10.20
  -2   0   7   85.79   12.30
  -2   0   7  114.59    7.80
  -2   0   7  113.99    8.30
   2   0  -7   98.99   13.00
   2   0  -7  106.19    7.70
   2   0  -7  110.89    7.70
  -1   0   7  117.59   11.90
  -1   0   7  111.59    7.20
   1   0  -7  121.59    7.30
   1   0  -7  103.19   11.40
  -1   0   7  128.99    7.60
   0   0   7   71.79    8.80
   0   0   7   74.09    8.80
   0   0   7   62.89    4.90
   0   0  -7   63.89    9.20
   1   0   7  221.38    9.10
   1   0   7  231.68   14.80
   1   0   7  219.68   13.70
   1   0   7  210.68    8.30
  -1   0  -7  235.88   10.50
  -1   0  -7  220.98   13.90
   2   0   7  857.01   23.80
   2   0   7  850.11   33.30
   2   0   7  866.01   31.40
   2   0   7  756.02   27.70
  -2   0  -7  786.12   22.40
  -2   0  -7  813.02   30.30
   3   0   7  866.01   27.10
   3   0   7  887.61   36.30
   3   0   7  883.61   37.30
  -3   0  -7  855.81   23.00
  -3   0  -7  813.52   33.30
   4   0   7   54.09   14.30
   4   0   7   33.30   11.50
   4   0   7   34.90    9.90
  -4   0  -7   44.60    5.90
   4   0   7   29.50    5.70
   4   0   7   46.80    8.80
   5  -1  -7   13.10   11.60
   5  -1  -7   10.80    5.40
  -5  -1   7   12.10    7.50
   5  -1  -7    9.40    6.70
  -5  -1   7   11.30   11.80
  -5  -1   7   15.10    8.10
   5   1  -7    4.90    5.30
  -5   1   7   16.90    8.00
   5   1  -7    2.70    8.40
  -5   1   7    5.20   10.70
   5   1  -7    6.20    5.90
  -4  -1   7  200.58   22.30
  -4  -1   7  221.08   15.40
   4  -1  -7  240.38   25.70
   4  -1  -7  203.88   14.10
  -4  -1   7  219.28   14.60
   4  -1  -7  207.88   12.80
   4   1  -7  230.18   17.10
   4   1  -7  205.48   13.50
   4   1  -7  197.38   22.70
  -4   1   7  215.88   13.90
  -4   1   7  228.78   23.30
   3  -1  -7   -1.70    3.10
   3  -1  -7   -4.20    8.90
  -3  -1   7   15.00    9.20
   3  -1  -7    5.10    3.30
  -3  -1   7    3.30    4.20
  -3  -1   7    2.50    3.00
  -3   1   7    1.40    3.70
  -3   1   7   -1.20    2.40
   3   1  -7    1.50    3.70
   3   1  -7    2.10    2.90
  -3   1   7    0.30    5.30
   2  -1  -7  526.85   17.90
  -2  -1   7  491.05   27.60
   2  -1  -7  517.75   16.40
   2  -1  -7  524.35   27.30
  -2  -1   7  528.15   18.90
  -2  -1   7  513.25   18.60
   2   1  -7  534.15   18.70
  -2   1   7  503.15   18.10
   2   1  -7  496.55   27.30
  -2   1   7  545.05   17.30
  -2   1   7  510.65   27.20
   2   1  -7  525.35   18.10
   1  -1  -7  916.31   23.20
  -1  -1   7  887.91   25.30
   1  -1  -7  910.71   32.30
  -1  -1   7  962.80   25.00
  -1  -1   7  849.52   34.40
   1   1  -7  926.01   35.80
  -1   1   7  904.41   33.10
  -1   1   7  900.01   23.80
   1   1  -7  913.21   24.50
  -1   1   7  952.70   23.30
   0  -1   7    8.40    4.80
   0  -1  -7    7.70    2.60
   0  -1  -7   15.10    5.20
   0  -1   7    5.00    2.90
   0  -1   7   14.60    3.50
   0  -1   7    6.40    5.00
   0  -1   7    5.10    2.60
   0   1   7    5.30    2.30
   0   1  -7    8.70    3.30
   0   1  -7    5.40    4.80
   0   1   7    2.60    3.50
   1  -1   7 2263.47   49.80
   1  -1   7 2268.07   62.89
   1  -1   7 2324.67   48.40
   1  -1   7 2308.27   61.29
  -1   1  -7 2225.78   61.49
   1   1   7 2356.96   53.59
   1   1   7 2344.67   54.69
   1   1   7 2385.16   45.40
   1   1   7 2335.07   45.90
  -1   1  -7 2182.28   59.89
  -1   1  -7 2296.87   52.09
  -2  -1  -7  117.49    5.70
  -2  -1  -7  131.19   10.00
   2  -1   7  110.79   13.50
   2  -1   7  131.99   13.00
   2  -1   7  130.09    8.10
   2  -1   7  127.39    8.90
   2   1   7  128.19    6.60
  -2   1  -7  127.69    7.50
   2   1   7  137.49   11.60
   2   1   7  134.89   10.60
   2   1   7  122.99    7.00
  -2   1  -7  122.49   12.60
   3  -1   7   64.89    7.00
  -3  -1  -7   63.29    8.70
   3  -1   7   59.39   11.00
   3  -1   7   84.09   13.20
   3  -1   7   66.09    8.40
  -3  -1  -7   68.39    5.20
   3   1   7   63.49    9.70
  -3   1  -7   63.39   10.40
   3   1   7   74.39    9.70
   3   1   7   60.49   10.00
   3   1   7   62.89    6.90
   4  -1   7   -2.80    3.10
   4  -1   7   -2.80    4.90
   4  -1   7    2.20    4.80
   4  -1   7    1.50    8.00
   4  -1   7   -2.30    4.50
  -4  -1  -7    1.70    5.10
  -4   1  -7   -2.70    4.10
   4   1   7    1.00    6.70
   4   1   7   -1.60    3.00
   4   1   7   -1.00    3.90
   4   1   7    1.00    5.60
  -4   1  -7    1.50    3.20
   4   1   7    2.50    4.50
   5  -2  -7    4.20    4.80
  -5  -2   7    6.60    7.30
  -5  -2   7    7.80    6.90
   5  -2  -7   11.90    7.20
   5  -2  -7   12.70   12.40
  -5  -2   7   11.30   17.80
   5   2  -7   13.10    6.10
  -5   2   7   15.20    8.00
  -5   2   7    0.20    8.90
   5   2  -7    1.60    9.20
   5   2  -7   11.80    6.30
  -4  -2   7   46.30    8.90
  -4  -2   7   52.79    8.40
   4  -2  -7   89.89   24.10
  -4  -2   7   52.69   15.60
   4  -2  -7   53.39    6.90
   4  -2  -7   41.20    8.00
  -4   2   7   37.10   12.00
  -4   2   7   54.19    7.50
   4   2  -7   69.59   22.10
   4   2  -7   36.30    7.70
   4   2  -7   50.49    8.10
  -4   2   7   38.30    8.00
  -3  -2   7  171.78   11.90
  -3  -2   7  190.98   22.90
  -3  -2   7  163.98   12.10
   3  -2  -7  166.98    9.30
   3  -2  -7  178.78   11.60
   3  -2  -7  159.78   18.20
   3   2  -7  160.88   11.00
   3   2  -7  195.28   22.90
   3   2  -7  153.58   11.30
  -3   2   7  135.39   17.10
  -3   2   7  181.08   11.70
  -3   2   7  164.28    9.90
   2  -2  -7   10.20    6.10
   2  -2  -7   16.90    4.30
  -2  -2   7    9.80    4.10
  -2  -2   7   10.30    9.10
   2  -2  -7   13.00    3.10
  -2  -2   7   15.60    4.20
   2   2  -7    6.10    5.80
  -2   2   7   18.30    7.00
   2   2  -7    6.40    3.80
  -2   2   7   11.30    3.00
   2   2  -7   18.80    4.60
  -1  -2   7   88.69    7.30
  -1  -2   7   85.69    7.00
   1  -2  -7   90.69    9.90
  -1  -2   7  122.19   15.60
   1   2  -7   86.89    7.40
   1   2  -7   81.39   11.80
  -1   2   7   87.59    6.10
   1   2  -7   93.09    8.00
  -1   2   7  105.09    5.50
   0  -2   7  149.19    8.20
   0  -2   7  153.78    8.70
   0  -2   7  142.99   14.00
   0  -2  -7  149.99    6.50
   0  -2   7  153.38   14.50
   0  -2   7  135.59    9.20
   0   2  -7  146.59    9.60
   0   2   7  148.39    9.90
   0   2  -7  199.18   20.70
   0   2   7  164.58    6.70
   1  -2   7   56.29   10.10
   1  -2   7   43.60    4.90
   1  -2   7   46.50    5.70
   1  -2   7   47.70    8.70
   1   2   7   48.50    2.90
   1   2   7   47.10    2.70
  -1   2  -7   42.30    4.80
  -1   2  -7   46.20    6.60
  -1   2  -7   38.60    8.70
  -1   2  -7   47.30    8.90
   2  -2   7  327.97   15.90
   2  -2   7  385.26   25.80
   2  -2   7  360.46   14.80
   2  -2   7  394.86   24.10
  -2   2  -7  374.06   14.20
  -2   2  -7  336.47   22.40
   2   2   7  367.56   10.30
   2   2   7  389.36   10.60
   2   2   7  354.76   14.40
   2   2   7  368.86   15.20
   3  -2   7  152.28   17.30
   3  -2   7  150.78   12.50
   3  -2   7  143.29   10.50
  -3  -2  -7  170.28    6.70
  -3  -2  -7  163.18   11.00
   3  -2   7  161.38   18.90
   3   2   7  169.58    8.10
   3   2   7  166.48   13.00
  -3   2  -7  160.08    9.90
  -3   2  -7  163.48   16.80
   3   2   7  152.78    8.60
   3   2   7  164.88   15.90
   4  -2   7   35.10   12.10
  -4  -2  -7   35.70    4.50
   4  -2   7   20.30   11.50
   4  -2   7   33.40    6.70
  -4  -2  -7   31.70    7.60
   4   2   7   26.40    8.20
  -4   2  -7   37.10   12.40
   4   2   7   38.20    5.60
  -4   2  -7   27.80    5.80
   4   2   7   39.40   10.20
   4   2   7   38.10    6.80
   4   2   7   36.20    9.60
   5  -3  -7   10.30    7.00
  -5  -3   7   10.50    7.60
   5  -3  -7    0.30    9.10
   5  -3  -7   14.10    9.80
   5   3  -7   13.20    6.30
   5   3  -7    3.60    4.60
   5   3  -7    8.10    9.90
  -5   3   7    2.50   10.40
  -5   3   7   13.50    8.10
   4  -3  -7    1.70    7.30
   4  -3  -7    2.10    3.00
  -4  -3   7   -2.80    3.70
  -4  -3   7    3.10    7.60
   4  -3  -7    8.80    5.90
  -4  -3   7    5.70    5.30
   4   3  -7    2.70    7.50
  -4   3   7   -3.30    4.10
   4   3  -7    1.70    3.70
   4   3  -7   -1.30    3.60
  -4   3   7   -3.60    6.30
   3  -3  -7 1525.95   41.50
  -3  -3   7 1520.45   41.80
  -3  -3   7 1524.35   59.49
   3  -3  -7 1515.45   58.09
  -3  -3   7 1538.05   44.40
   3  -3  -7 1584.74   35.20
  -3   3   7 1444.86   56.89
   3   3  -7 1508.25   42.90
   3   3  -7 1432.46   57.49
  -3   3   7 1505.45   41.20
   3   3  -7 1526.45   41.10
   2  -3  -7 1081.99   29.70
  -2  -3   7 1070.69   30.80
   2  -3  -7 1091.79   42.20
  -2  -3   7 1104.89   45.50
   2   3  -7 1096.69   45.90
  -2   3   7 1054.49   41.50
   2   3  -7 1129.19   31.20
  -2   3   7 1076.99   29.90
   2   3  -7  973.00   37.30
  -2   3   7 1083.79   24.70
   1  -3  -7   72.59    9.10
   1  -3  -7   60.99    5.30
  -1  -3   7   69.29   11.50
  -1  -3   7   66.79   11.00
  -1  -3   7   65.49    6.90
  -1  -3   7   60.99    6.20
   1   3  -7   82.39   18.00
   1   3  -7   69.19    7.40
   1   3  -7   56.49    6.80
  -1   3   7   69.49    9.00
  -1   3   7   66.49    5.60
  -1   3   7   70.49    3.70
   0  -3  -7  338.37    9.20
   0  -3   7  331.47   13.30
   0  -3  -7  335.17   13.40
   0  -3   7  348.57   14.20
   0  -3   7  319.07   14.80
   0  -3   7  336.57   22.20
   0   3  -7  313.97   23.10
   0   3  -7  333.37   15.70
   0   3   7  308.27   13.70
   0   3   7  316.97    9.70
   1  -3   7  705.23   23.20
   1  -3   7  690.43   21.30
   1  -3   7  678.23   34.40
   1  -3   7  661.53   32.20
  -1   3  -7  694.03   33.60
  -1   3  -7  729.33   33.30
  -1   3  -7  681.93   21.20
  -1   3  -7  686.53   25.20
   2  -3   7 1445.16   53.39
   2  -3   7 1449.85   40.50
   2  -3   7 1430.96   37.60
   2  -3   7 1349.77   55.19
   2   3   7 1446.96   40.70
  -2   3  -7 1457.35   53.09
  -2   3  -7 1410.06   36.30
   3  -3   7  125.49   10.30
   3  -3   7   91.59   17.00
   3  -3   7   94.19   15.30
   3  -3   7  110.09   11.60
   3   3   7  139.19   12.60
   3   3   7  126.99    5.90
   3   3   7  127.79    5.40
  -3   3  -7  124.89    9.50
   4  -3   7   47.00   15.50
   4  -3   7   25.30    9.00
   4  -3   7   18.60   12.40
  -4  -3  -7   41.30    3.60
   4  -3   7   30.30    7.70
   4   3   7   42.50    9.00
   4   3   7   42.70    9.40
   4   3   7   44.20    6.10
   4   3   7   35.90    4.80
  -4   3  -7   21.60    5.90
  -4   3  -7   33.30    9.30
   5  -4  -7   44.10   15.60
   5  -4  -7   74.39    8.20
   5  -4  -7   51.49   16.40
  -5   4   7   99.79   13.30
   5   4  -7   59.99   16.10
  -5   4   7  169.38   38.30
   5   4  -7   89.49   18.70
  -4  -4   7   23.50   16.70
   4  -4  -7   38.90    5.50
  -4  -4   7   19.40    7.50
  -4  -4   7   11.90   10.80
   4  -4  -7   38.30    8.80
   4   4  -7   44.30    8.80
  -4   4   7   26.90    7.40
  -4   4   7   33.50   12.20
   4   4  -7   20.80   11.50
   4   4  -7   21.50    7.10
  -3  -4   7  712.83   26.20
   3  -4  -7  694.63   26.40
   3  -4  -7  797.02   40.70
   3  -4  -7  715.33   18.30
  -3  -4   7  692.23   39.30
   3   4  -7  733.93   25.90
   3   4  -7  695.13   27.30
  -3   4   7  725.83   26.00
  -3   4   7  697.03   38.20
   3   4  -7  703.43   40.10
   2  -4  -7    1.80    3.20
  -2  -4   7    1.60    2.70
   2  -4  -7   -5.00    3.30
  -2  -4   7    2.10    3.50
  -2  -4   7   -5.20    3.90
  -2   4   7   -0.10    4.40
   2   4  -7    2.70    7.70
  -2   4   7   -0.10    2.70
   2   4  -7    1.50    3.70
   2   4  -7    2.30    3.40
  -1  -4   7   -0.20    4.50
  -1  -4   7   -2.60    4.00
   1  -4  -7   -0.50    2.10
  -1  -4   7    2.10    5.50
   1  -4  -7   -0.20    3.30
  -1  -4   7   -2.40    2.50
  -1  -4   7    3.80    3.10
  -1   4   7    1.30    3.40
  -1   4   7   -1.40    2.00
   1   4  -7   -0.10    4.90
   1   4  -7   -3.10    3.10
   1   4  -7   -1.80    3.80
   0  -4  -7  843.22   22.90
   0  -4  -7  872.81   18.20
   0  -4   7  827.72   24.50
   0  -4   7  820.12   25.70
   0  -4   7  805.52   38.60
   0  -4   7  801.52   26.70
   0   4  -7  813.42   28.30
   0   4   7  813.42   24.30
   0   4   7  836.72   18.80
   0   4   7  830.12   20.50
   1  -4   7   -1.90    3.00
   1  -4   7   -2.70    4.10
   1  -4   7    1.10    5.60
   1  -4   7   -2.60    2.40
   1   4   7    0.90    2.20
  -1   4  -7   -1.20    2.30
  -1   4  -7    3.90    6.20
  -1   4  -7   -2.20    4.80
  -1   4  -7   -0.70    4.00
   2  -4   7  141.59   23.90
   2  -4   7   73.69    9.70
   2  -4   7   89.09   16.30
   2  -4   7   72.49    8.10
   2   4   7   84.89    8.50
  -2   4  -7   74.09   16.70
  -2   4  -7   84.59    8.10
   3  -4   7    6.80    7.70
   3  -4   7   14.60   11.30
   3  -4   7    4.70    6.20
   3  -4   7   -1.00    3.80
  -3   4  -7    4.00    4.10
   3   4   7    5.40    3.80
   4  -4   7  153.08   16.00
   4  -4   7   99.49   22.80
   4  -4   7  174.68   22.70
   4  -4   7  152.08   13.50
   4   4   7  154.38   15.10
   4  -5  -7    0.00    2.30
  -4  -5   7    1.60    4.80
  -4  -5   7    7.70    9.50
   4  -5  -7    0.10    5.00
   4  -5  -7   -1.80    8.30
  -4  -5   7   -2.40    5.00
   4   5  -7    0.60    5.00
  -4   5   7   -2.90    6.20
   4   5  -7   -1.80    3.90
  -4   5   7    4.20    5.50
   4   5  -7   12.50   12.30
   3  -5  -7  241.88   23.50
  -3  -5   7  214.28   14.30
   3  -5  -7  238.98   14.50
   3   5  -7  230.18   15.70
   3   5  -7  241.58   14.80
   3   5  -7  234.88   24.50
  -3   5   7  235.08   22.60
  -3   5   7  226.48   14.10
  -2  -5   7   86.99    9.30
   2  -5  -7  102.29    8.40
  -2  -5   7   83.59   14.80
  -2  -5   7   69.19   15.30
  -2  -5   7   96.19    8.90
  -2  -5   7   97.39    9.40
   2  -5  -7  115.09   15.00
   2   5  -7   87.99    9.70
   2   5  -7   97.49   16.70
   2   5  -7   88.79    9.80
  -2   5   7   91.19    8.00
  -2   5   7   90.19   13.10
  -1  -5   7   -1.60    2.50
  -1  -5   7    1.20    2.80
  -1  -5   7    5.90   11.10
   1  -5  -7    3.10    2.80
  -1  -5   7    3.00    5.80
  -1  -5   7   -0.30    3.00
   1  -5  -7    2.20    3.90
  -1   5   7    1.00    2.30
  -1   5   7    1.30    3.60
   1   5  -7    1.60    9.10
   1   5  -7    1.70    4.60
   0  -5   7  146.79   17.80
   0  -5  -7  140.09    5.50
   0  -5   7  135.19    9.60
   0  -5   7  146.99   10.90
   0  -5   7  129.19   10.00
   0  -5  -7  131.69    6.10
   0  -5   7  124.79   16.00
   0   5  -7  124.79   11.50
   0   5   7  147.89    6.10
   0   5   7  131.09    9.00
   1  -5   7    2.00    6.10
   1  -5   7    2.60    4.00
   1  -5   7   11.90   10.50
   1  -5   7    3.50    3.70
   1  -5   7    6.20    4.20
  -1   5  -7    0.00    3.40
  -1   5  -7    5.20    5.20
  -1   5  -7   -1.00    4.70
   1   5   7    3.70    2.50
  -1   5  -7    6.30    6.60
   2  -5   7  300.97   16.30
   2  -5   7  325.57   29.20
   2  -5   7  316.27   18.10
   2  -5   7  297.97   25.90
  -2   5  -7  334.77   16.00
   3  -5   7   46.50   10.00
   3  -5   7   33.10   11.40
   3  -5   7   44.10   14.10
   3  -5   7   56.19    8.20
  -3   5  -7   62.39   17.90
  -3   5  -7   37.30    7.60
   3   5   7   53.59    8.40
   4  -5   7   32.20   13.30
   4  -5   7   11.30   10.20
   4  -5   7   24.30    7.40
   4  -5   7   10.70   13.90
   4   5   7   31.20    8.70
   4  -6  -7   16.60   12.50
   4  -6  -7   38.70    9.20
   4   6  -7   24.10   13.10
   4   6  -7   40.40    9.30
  -4   6   7   21.70   15.50
   4   6  -7   19.50    7.10
  -4   6   7   35.90    8.90
   3  -6  -7   23.60    6.60
  -3  -6   7   13.40    6.50
  -3  -6   7    2.80    9.80
   3  -6  -7   12.70   10.00
  -3  -6   7   17.80   11.70
   3   6  -7   16.70   11.70
   3   6  -7   30.80    8.10
  -3   6   7    9.90    5.40
  -3   6   7   10.00   13.30
   3   6  -7   12.20    6.40
   2  -6  -7   45.70    7.40
  -2  -6   7   33.90   10.20
  -2  -6   7   39.50    7.10
   2  -6  -7   50.59   12.50
  -2  -6   7   27.90    6.40
  -2   6   7   40.70    6.60
   2   6  -7   42.80   11.70
   2   6  -7   20.60    6.10
  -2   6   7   42.00   11.40
   2   6  -7   48.70   14.60
  -1  -6   7   11.70    4.90
  -1  -6   7    9.90    8.50
  -1  -6   7    0.80    6.00
  -1  -6   7    2.20    3.60
  -1  -6   7    4.90    4.30
   1  -6  -7   10.40    6.40
   1  -6  -7    4.10    4.20
  -1   6   7    7.00    3.00
   1   6  -7   -0.40    4.60
  -1   6   7    7.20    5.50
   1   6  -7   13.10    8.80
   0  -6   7    0.80    3.10
   0  -6  -7   -0.60    1.70
   0  -6   7    2.70    3.80
   0  -6   7   -4.20    4.90
   0  -6  -7   -1.20    1.90
   0  -6   7   -1.00    5.50
   0  -6   7    0.80    3.30
   0   6   7   -1.90    2.40
   0   6  -7   -3.10    5.40
   0   6  -7    2.40    5.50
   0   6   7    2.10    1.80
   1  -6   7   21.70    9.80
   1  -6   7   14.70   10.60
   1  -6   7    9.80   10.40
   1  -6   7   10.00    5.50
   1  -6   7   24.50    6.80
  -1   6  -7   16.40    8.30
   1   6   7   28.50    5.00
  -1   6  -7   17.10   13.90
  -1   6  -7   29.60    6.50
  -1   6  -7   15.80   11.70
   2  -6   7  106.89   18.70
   2  -6   7   79.29   11.00
   2  -6   7   55.59   13.00
   2  -6   7   67.29    9.50
  -2   6  -7   75.39    9.20
   2   6   7   63.39    7.50
  -2   6  -7   77.09   18.30
   3  -6   7  453.05   36.50
   3  -6   7  465.65   40.40
   3  -6   7  448.96   25.50
  -3   6  -7  449.26   36.20
   3   6   7  445.76   22.10
   3  -7  -7   27.00    7.10
  -3  -7   7   37.20    9.50
  -3  -7   7   33.70    8.60
   3  -7  -7    9.80   18.10
  -3  -7   7   37.90   13.30
  -3  -7   7   27.20    6.70
  -3  -7   7   38.70   13.50
  -3   7   7   39.90   14.80
   3   7  -7   20.50    7.40
   3   7  -7   19.10   12.60
   3   7  -7   22.80    6.50
  -3   7   7   34.60    7.40
  -2  -7   7  281.07   26.50
   2  -7  -7  312.77   24.60
  -2  -7   7  194.78   33.10
  -2  -7   7  283.37   16.70
  -2  -7   7  271.27   18.00
  -2  -7   7  327.47   16.60
   2   7  -7  326.47   19.50
  -2   7   7  307.07   14.70
   2   7  -7  221.58   27.20
   2   7  -7  274.67   18.10
  -2   7   7  280.97   23.20
   1  -7  -7  227.98   18.30
   1  -7  -7  247.28   11.70
  -1  -7   7  246.18   24.40
  -1  -7   7  203.28   13.80
   1  -7  -7  231.28   18.00
  -1  -7   7  224.38   13.70
  -1  -7   7  229.18   24.70
   1   7  -7  199.78   15.80
  -1   7   7  236.78   10.90
   1   7  -7  282.97   38.10
   0  -7   7    7.30    9.20
   0  -7  -7    2.40    2.50
   0  -7  -7    0.20    2.20
   0  -7   7    1.20    4.90
   0  -7   7   -0.10    3.30
   0  -7   7   -2.90    6.40
   0  -7   7    0.00    3.90
   0   7  -7   -2.30    5.40
   0   7  -7    0.50    7.90
   0   7   7   -0.60    3.30
   0   7   7    2.30    2.10
   1  -7   7  891.11   31.20
   1  -7   7  942.81   33.30
   1  -7   7  872.41   48.20
   1  -7   7  845.62   48.90
  -1   7  -7  967.10   38.30
   1   7   7  870.51   24.30
   2  -7   7    4.60    7.40
   2  -7   7   11.30   14.00
   2  -7   7    1.90    5.70
   2  -7   7   -3.80    4.50
   2   7   7    5.30    3.80
  -2   7  -7   -1.60    7.20
  -2   7  -7   -1.20    4.40
   3  -7   7   18.00    8.20
   3  -7   7   15.00   14.00
   3  -7   7   49.50   12.60
   3  -7   7   23.60   19.20
   3   7   7   28.10    7.10
  -3   7  -7   29.00    8.10
  -3  -8   7    1.70    9.90
   3  -8  -7    2.00    9.20
   3  -8  -7    4.00    6.20
  -3  -8   7    5.90    5.20
  -3   8   7    7.10   11.40
   3   8  -7    4.60   12.60
  -3   8   7    3.80    5.40
  -2  -8   7   -5.90    7.00
  -2  -8   7   -4.70    3.50
  -2  -8   7   -0.10    5.00
   2  -8  -7   -1.80    6.20
   2  -8  -7    3.00    4.70
  -2  -8   7   -0.20    5.30
   2  -8  -7    4.40    7.40
  -2   8   7   -0.90    6.60
   2   8  -7    5.40    5.80
   2   8  -7    7.60    7.30
  -2   8   7    1.20    3.70
   2   8  -7   -1.10    8.50
   1  -8  -7   57.49   10.90
  -1  -8   7   26.80    6.70
  -1  -8   7   41.90   14.20
  -1  -8   7   59.69   15.80
  -1  -8   7   54.69    8.10
   1  -8  -7   71.49    8.10
   1  -8  -7   50.09    6.70
   1   8  -7   29.00   13.30
  -1   8   7   40.90    9.90
  -1   8   7   50.39    6.00
   1   8  -7   34.30    9.90
   0  -8  -7   26.00    4.00
   0  -8   7    7.30    5.00
   0  -8   7   14.30   12.60
   0  -8   7    2.70    7.60
   0  -8   7   -0.40    5.10
   0  -8  -7   20.00    3.60
   0  -8   7   10.70    5.50
   0   8   7   18.60    3.70
   0   8  -7   13.70   13.80
   0   8   7   16.20    6.30
   0   8  -7   16.10    9.20
   1  -8   7   24.60    8.80
   1  -8   7   25.40    7.40
   1  -8   7   37.00    8.50
   1  -8   7    4.80   11.30
   1  -8   7   14.60   10.70
  -1   8  -7   23.40   10.80
  -1   8  -7   37.60   18.00
   1   8   7   29.50    4.50
   2  -8   7  241.38   17.20
   2  -8   7  265.17   20.10
   2  -8   7  369.46   40.30
   2  -8   7  269.87   17.90
   2   8   7  230.98   13.40
  -2   8  -7  231.78   16.60
  -1  -9   7   32.00    6.90
   1  -9  -7   14.40    9.30
  -1  -9   7   11.30   10.80
   1  -9  -7   32.50   10.60
   1  -9  -7   43.10    7.30
  -1  -9   7   17.90    6.80
  -1   9   7   33.40    9.50
  -1   9   7   48.70    7.90
   1   9  -7    2.90   14.90
   1   9  -7   33.60   10.50
   0  -9   7    1.60    8.80
   0  -9   7   -0.60    5.00
   0  -9   7    1.50    9.10
   0  -9  -7   -0.60    2.70
   0  -9  -7    0.60    3.10
   0  -9   7    0.00    6.10
   0   9  -7   -3.30    6.70
   0   9  -7    4.40   16.10
   1  -9   7    0.80    5.00
   1  -9   7   13.10    9.90
   1  -9   7    4.40   10.10
   1  -9   7   14.80    7.90
   5   0  -8  223.98   15.70
  -5   0   8  246.78   28.90
   5   0  -8  262.07   29.00
  -5   0   8  210.18   16.80
  -5   0   8  247.38   18.00
   5   0  -8  244.88   16.90
  -4   0   8  312.77   33.90
  -4   0   8  209.48   14.90
  -4   0   8  231.68   15.30
   4   0  -8  251.77   15.40
   4   0  -8  220.18   13.90
   4   0  -8  196.58   23.00
  -3   0   8 1047.10   31.60
  -3   0   8 1057.69   32.20
   3   0  -8 1032.90   30.90
  -3   0   8  932.11   59.89
   3   0  -8  990.70   29.80
  -2   0   8  564.14   20.10
  -2   0   8  579.54   19.70
  -2   0   8  585.34   30.70
   2   0  -8  583.24   29.90
   2   0  -8  604.24   19.90
   2   0  -8  590.34   19.60
   1   0  -8 1449.15   34.30
  -1   0   8 1408.16   34.80
  -1   0   8 1414.26   46.50
  -1   0   8 1397.56   34.40
   1   0  -8 1477.65   47.30
   0   0  -8  406.56   21.30
   0   0   8  385.06   12.90
   0   0   8  352.76   19.30
   0   0   8  362.36   19.30
   1   0   8   -2.00    1.40
   1   0   8   -1.10    2.60
  -1   0  -8    2.30    3.90
   1   0   8    1.20    2.10
   1   0   8   -2.00    2.60
  -1   0  -8    4.10    3.20
  -2   0  -8  313.27   18.20
   2   0   8  308.87   12.90
   2   0   8  308.37   11.90
   2   0   8  321.67   20.50
   2   0   8  312.07   18.70
  -2   0  -8  302.47   11.20
   3   0   8  217.48   12.50
  -3   0  -8  213.48   16.90
   3   0   8  229.58   19.30
   3   0   8  192.18   17.00
   3   0   8  217.08   11.40
   4   0   8   29.00    8.10
   4   0   8   20.40   10.20
  -4   0  -8   28.00    5.40
  -4   0  -8   37.60   10.60
   4   0   8   27.10    5.90
   4   0   8   38.40    7.80
   4   0   8   30.20    9.60
  -5  -1   8   86.89   22.40
   5  -1  -8   59.69   17.30
   5  -1  -8   74.39   10.90
   5  -1  -8   63.09    9.00
  -5  -1   8   73.49   11.30
  -5  -1   8   98.59   14.10
   5   1  -8  110.59   19.80
  -5   1   8   99.99   27.40
   5   1  -8   75.49   10.10
   5   1  -8   89.99   11.10
  -5   1   8   76.99   11.30
  -5   1   8   69.39   11.80
  -4  -1   8  107.29   11.50
   4  -1  -8  143.99   32.70
  -4  -1   8  110.79   17.70
   4  -1  -8  115.89   11.10
   4  -1  -8  101.69    9.40
  -4  -1   8  132.19   12.10
  -4   1   8  118.79   20.70
  -4   1   8  102.09   10.10
   4   1  -8  117.79   18.70
   4   1  -8  111.89   10.70
  -4   1   8  107.59   18.10
   4   1  -8   99.39   10.00
  -3  -1   8  599.44   23.20
  -3  -1   8  549.65   33.60
   3  -1  -8  601.04   20.20
  -3  -1   8  532.55   21.80
   3  -1  -8  613.14   22.20
  -3   1   8  573.84   21.20
   3   1  -8  545.25   32.90
  -3   1   8  570.54   22.30
   3   1  -8  589.74   22.10
  -3   1   8  611.14   34.90
   3   1  -8  573.54   21.70
  -2  -1   8  100.59    8.50
   2  -1  -8  117.89    8.30
  -2  -1   8  107.39   14.10
  -2  -1   8  105.49    8.40
   2  -1  -8  110.69    7.60
   2  -1  -8  105.29   13.40
   2   1  -8  113.99   14.00
   2   1  -8  100.19    8.30
  -2   1   8  103.09    8.10
  -2   1   8  112.59    7.60
  -2   1   8  110.39   13.50
   2   1  -8  112.99    8.50
  -1  -1   8   59.89    6.10
  -1  -1   8   59.09    5.90
   1  -1  -8   54.99    8.90
  -1  -1   8   58.19    9.80
   1  -1  -8   73.09    5.60
  -1   1   8   61.19    5.30
  -1   1   8   60.39    5.80
   1   1  -8   57.39   10.40
   1   1  -8   48.20    5.70
  -1   1   8   67.69    9.40
   0  -1   8 1674.93   51.29
   0  -1  -8 1566.54   45.20
   0  -1  -8 1698.53   36.30
   0  -1   8 1656.43   38.10
   0  -1   8 1709.93   37.70
   0  -1   8 1612.54   40.70
   0  -1   8 1621.44   50.19
   0   1  -8 1709.73   53.59
   0   1  -8 1636.64   39.60
   0   1   8 1633.74   35.80
   0   1   8 1639.14   45.60
   1  -1   8   71.89    9.80
  -1  -1  -8   75.49    5.80
   1  -1   8   67.29    5.50
   1  -1   8   68.09    6.30
   1  -1   8   53.29    9.30
   1   1   8   66.89    7.50
  -1   1  -8   70.99    7.20
  -1   1  -8   51.39    9.10
   1   1   8   61.59    4.50
   1   1   8   71.89    8.20
   1   1   8   63.59    4.20
   2  -1   8    1.60    3.10
   2  -1   8    0.20    5.60
   2  -1   8   -1.80    3.40
   2  -1   8    0.10    2.30
   2   1   8   -1.00    1.80
   2   1   8    2.80    3.80
  -2   1  -8    4.00    4.90
   2   1   8    1.60    3.70
  -2   1  -8    2.20    2.50
   2   1   8    1.10    2.20
  -3  -1  -8   58.29    8.80
  -3  -1  -8   50.59    4.60
   3  -1   8   48.00   12.40
   3  -1   8   60.09    7.00
   3  -1   8   42.20    7.80
   3  -1   8   76.29   17.00
   3   1   8   51.09   10.70
   3   1   8   54.39    5.70
   3   1   8   50.49    8.20
   3   1   8   57.99    6.60
  -3   1  -8   46.50   10.30
   3   1   8   49.00    9.00
   4  -1   8   54.89   13.80
  -4  -1  -8   60.69    5.90
   4  -1   8   71.79    8.60
   4  -1   8   62.19   14.20
   4  -1   8   68.19   11.00
   4  -1   8   53.79   10.00
   4   1   8   65.09    7.10
   4   1   8   76.99   12.50
  -4   1  -8   68.09    7.30
  -4   1  -8   69.99   13.10
   4   1   8   69.59    8.70
   4   1   8   77.49   11.70
   4   1   8   71.39   13.10
   5  -2  -8   21.70    8.10
  -5  -2   8   12.10    8.20
   5  -2  -8    5.20   10.30
  -5  -2   8   28.30    8.70
   5  -2  -8   28.30    7.00
   5   2  -8    5.50    5.10
   5   2  -8   21.10   13.30
   5   2  -8   12.60    7.00
  -5   2   8    9.80   15.90
  -5   2   8    9.80    8.10
  -4  -2   8   25.80    6.60
   4  -2  -8   29.40   10.10
  -4  -2   8   15.00    9.80
  -4  -2   8   49.90    9.30
   4  -2  -8   18.30   13.10
   4  -2  -8   39.60    8.20
  -4   2   8   29.50   12.10
   4   2  -8   24.10    5.70
   4   2  -8   20.80   10.90
  -4   2   8   36.10    7.50
   4   2  -8   46.10    7.90
  -3  -2   8  705.03   26.80
  -3  -2   8  695.53   38.60
   3  -2  -8  691.43   24.70
   3  -2  -8  749.53   21.90
  -3  -2   8  714.23   26.00
  -3   2   8  729.93   38.80
  -3   2   8  703.83   25.50
   3   2  -8  720.43   26.00
  -3   2   8  716.83   22.90
   3   2  -8  685.33   24.50
   2  -2  -8  149.29   15.40
   2  -2  -8  136.69    7.60
  -2  -2   8  143.99   10.20
   2  -2  -8  125.89    8.70
  -2  -2   8  138.49    9.80
  -2   2   8  142.89   15.20
   2   2  -8  122.49   15.80
   2   2  -8  150.98   10.50
   2   2  -8  155.88   10.10
  -2   2   8  128.69    7.50
  -2   2   8  131.79    9.20
  -1  -2   8    0.20    2.50
  -1  -2   8   11.60    7.30
   1  -2  -8   -3.20    3.20
  -1  -2   8    0.50    2.30
  -1   2   8   -0.50    3.30
   1   2  -8   -0.90    4.20
   1   2  -8   -0.40    2.90
  -1   2   8    0.70    1.70
  -1   2   8   -0.50    2.20
   0  -2   8   31.70    4.70
   0  -2   8   36.30    5.10
   0  -2   8   36.90    9.20
   0  -2   8   24.00    4.70
   0  -2   8   37.90   10.60
   0   2  -8   37.30   10.80
   0   2   8   29.50    6.30
   0   2  -8   31.10    6.10
   0   2   8   32.90    3.60
   1  -2   8   54.99    5.60
   1  -2   8   43.50    6.00
   1  -2   8   40.70   10.00
   1  -2   8   44.60    9.80
  -1   2  -8   39.10    9.40
   1   2   8   46.00    5.20
   1   2   8   47.40    3.80
   1   2   8   41.40    2.90
  -1   2  -8   45.10    7.30
   1   2   8   41.90    5.50
   2  -2   8  544.85   32.20
   2  -2   8  581.44   30.60
   2  -2   8  585.34   20.10
   2  -2   8  592.94   22.10
   2   2   8  619.34   15.20
  -2   2  -8  575.34   30.40
   2   2   8  565.14   19.80
   2   2   8  579.44   20.30
   2   2   8  635.34   14.90
  -2   2  -8  595.84   19.40
   3  -2   8   -0.60    5.10
   3  -2   8    7.10    5.00
   3  -2   8   -0.60    6.10
   3  -2   8    8.50    4.50
   3   2   8    2.90    4.40
   3   2   8    1.90    4.30
   3   2   8   10.20    2.80
   3   2   8    2.40    2.80
   3   2   8    6.90    4.70
   4  -2   8   29.50   11.30
   4  -2   8   30.40   11.60
  -4  -2  -8   39.60    4.40
   4  -2   8   13.20    5.30
  -4  -2  -8   38.60    8.60
   4  -2   8   42.00    9.40
  -4   2  -8   28.30   10.00
  -4   2  -8   30.10    7.50
   4   2   8   31.60    5.10
   4   2   8   32.10    6.00
   4   2   8   13.50    6.20
   4   2   8   50.89    9.70
   4   2   8   35.90    9.40
   5  -3  -8    0.40    9.80
  -5  -3   8    6.70    7.90
   5  -3  -8    6.80    5.90
   5  -3  -8    2.30   11.00
  -5   3   8    5.20   14.40
   5   3  -8    3.40   10.50
   5   3  -8    2.90    4.90
   5   3  -8    1.00    5.30
  -5   3   8    3.10    7.20
  -4  -3   8  380.66   22.00
   4  -3  -8  404.06   16.40
   4  -3  -8  380.96   39.70
  -4  -3   8  403.96   32.80
   4  -3  -8  400.96   20.40
  -4  -3   8  451.95   21.80
  -4   3   8  410.66   20.90
  -4   3   8  436.76   33.70
   4   3  -8  415.36   20.10
   4   3  -8  425.56   32.80
   4   3  -8  391.46   20.90
   3  -3  -8   12.10    8.00
  -3  -3   8   24.00    6.50
   3  -3  -8   22.90    9.40
  -3  -3   8   37.40    8.20
  -3  -3   8   19.20    9.40
   3  -3  -8   25.60    4.40
  -3   3   8   27.10   10.80
  -3   3   8   23.90    4.60
   3   3  -8   19.90    7.20
  -3   3   8   21.80    5.90
   3   3  -8   24.40    6.10
   3   3  -8   22.00   10.10
  -2  -3   8  937.11   30.60
  -2  -3   8  893.31   47.00
  -2  -3   8  932.61   29.00
   2  -3  -8  979.60   39.80
   2  -3  -8  980.80   27.60
   2   3  -8  998.10   29.60
   2   3  -8  949.80   30.50
  -2   3   8  974.80   40.40
  -2   3   8  941.41   23.00
  -2   3   8  924.31   27.80
  -1  -3   8   45.10    6.30
   1  -3  -8   46.60    8.40
  -1  -3   8   51.99   12.10
  -1  -3   8   93.19   20.50
   1  -3  -8   46.30    4.80
  -1  -3   8   46.00    6.10
   1   3  -8   47.70    6.60
  -1   3   8   51.99    5.30
   1   3  -8   50.59   17.20
  -1   3   8   46.10    3.70
  -1   3   8   46.30    9.40
   0  -3  -8  178.78   10.40
   0  -3  -8  179.28    6.60
   0  -3   8  195.58   21.30
   0  -3   8  187.68   17.40
   0  -3   8  164.98   10.20
   0  -3   8  167.88   11.20
   0  -3   8  178.88   10.00
   0   3  -8  166.58   18.20
   0   3   8  185.78    7.20
   0   3  -8  180.58   12.50
   0   3   8  149.49   10.20
   1  -3   8   70.29   12.50
   1  -3   8   68.69   11.60
   1  -3   8   70.89    9.00
   1  -3   8   75.69    7.80
  -1   3  -8   97.29   13.00
  -1   3  -8   68.59    8.90
  -1   3  -8   66.29   12.20
   2  -3   8  297.77   14.40
   2  -3   8  295.17   23.40
   2  -3   8  255.47   23.90
   2  -3   8  283.97   15.80
  -2   3  -8  277.87   22.10
   2   3   8  305.07   16.60
  -2   3  -8  300.77   13.90
   3  -3   8   -1.20    6.90
   3  -3   8   -1.90    4.80
   3  -3   8    3.70    6.40
   3  -3   8   -0.30    3.90
  -3   3  -8    1.20    3.70
  -3   3  -8   -1.90    4.40
   3   3   8   -0.30    3.30
   4  -3   8  230.78   24.70
   4  -3   8  200.18   14.70
   4  -3   8  217.78   26.30
   4  -3   8  236.08   18.20
   4   3   8  203.98    8.60
   4   3   8  171.88   16.00
   5  -4  -8    3.30    4.40
   5  -4  -8    2.00    8.80
   5  -4  -8   -6.00   11.40
  -5   4   8    0.30    7.30
  -5   4   8   -3.50   10.10
   5   4  -8    4.10   11.10
   5   4  -8   -0.40    5.00
   5   4  -8   -5.30    5.10
  -4  -4   8    3.00    5.80
   4  -4  -8    0.60    5.10
  -4  -4   8   -3.10    4.20
  -4  -4   8   -8.40    7.50
   4  -4  -8    8.70    3.70
  -4   4   8    0.40    5.30
   4   4  -8    4.40    5.70
   4   4  -8    6.10    8.30
  -4   4   8   -1.00    7.10
   4   4  -8    1.20    5.00
   3  -4  -8  850.21   43.10
   3  -4  -8  848.62   20.80
  -3  -4   8  885.61   45.80
  -3  -4   8  835.12   29.60
   3  -4  -8  845.32   28.70
  -3   4   8  793.72   41.90
  -3   4   8  894.11   29.50
   3   4  -8  836.02   45.10
   3   4  -8  799.02   28.70
   3   4  -8  899.61   31.80
  -2  -4   8  299.27   15.50
  -2  -4   8  298.87   16.50
   2  -4  -8  317.57   22.70
   2  -4  -8  301.17   14.10
   2   4  -8  292.17   15.50
  -2   4   8  328.07   22.90
  -2   4   8  301.47   14.30
   2   4  -8  351.16   27.50
   2   4  -8  299.47   16.70
  -1  -4   8  472.25   20.10
  -1  -4   8  460.85   18.70
   1  -4  -8  485.05   23.20
   1  -4  -8  469.85   15.40
  -1  -4   8  488.25   18.50
  -1   4   8  474.05   23.50
   1   4  -8  492.85   20.60
   1   4  -8  503.15   35.30
  -1   4   8  507.75   16.30
   0  -4   8   29.40    5.50
   0  -4   8   33.90    6.10
   0  -4   8   27.20    9.30
   0  -4   8   26.20    6.30
   0  -4  -8   34.50    3.00
   0  -4   8   28.70    9.50
   0   4   8   36.50    5.40
   0   4   8   33.30    3.90
   0   4  -8   30.60    7.00
   0   4  -8   45.40   12.30
   1  -4   8    5.80    4.00
   1  -4   8    3.10    3.40
   1  -4   8    6.90    4.70
   1  -4   8   -0.10    4.70
   1  -4   8    5.80    7.80
  -1   4  -8   -1.30    4.90
   1   4   8    1.30    2.40
  -1   4  -8    7.70    6.70
  -1   4  -8    6.80    7.70
   2  -4   8 2035.10   71.69
   2  -4   8 2049.70   54.79
   2  -4   8 1922.11  103.49
   2  -4   8 2217.58   55.69
  -2   4  -8 2134.09   51.19
   2   4   8 2113.09   53.89
   3  -4   8   23.80   10.70
   3  -4   8   24.60    8.50
   3  -4   8   29.90    7.10
   3  -4   8    8.00   10.60
  -3   4  -8   16.60    8.70
  -3   4  -8   17.60    5.90
   3   4   8   10.40    4.80
   4  -4   8  146.49   22.80
   4  -4   8  178.18   17.00
   4  -4   8  176.88   14.80
   4  -4   8  163.58   26.80
   4   4   8  176.28   15.80
   4  -5  -8   43.80    5.90
  -4  -5   8   42.40   11.60
   4  -5  -8   42.90   15.00
   4  -5  -8   42.70    9.40
  -4  -5   8   17.20   14.40
  -4  -5   8   47.50    9.70
  -4   5   8   55.39   10.20
   4   5  -8   43.70    8.90
   4   5  -8   66.29   17.50
   4   5  -8   48.20    9.00
  -4   5   8   48.10   14.80
   3  -5  -8   86.69    9.60
   3  -5  -8   92.49   16.50
  -3  -5   8  121.29   11.60
  -3  -5   8   95.39   20.20
   3   5  -8  125.99   19.80
   3   5  -8  104.19   10.90
  -3   5   8  119.19   10.70
  -3   5   8  110.29   17.10
   3   5  -8   97.39   11.20
  -2  -5   8  235.98   13.60
  -2  -5   8  230.08   13.90
  -2  -5   8  366.46   37.40
   2  -5  -8  273.07   21.50
   2  -5  -8  268.37   14.10
  -2   5   8  227.28   19.80
  -2   5   8  272.67   13.60
   2   5  -8  242.58   25.00
   2   5  -8  246.88   15.60
   2   5  -8  270.77   16.50
  -1  -5   8   15.70    5.10
  -1  -5   8    7.40    4.10
  -1  -5   8    7.80    7.60
   1  -5  -8    7.20    5.70
  -1  -5   8    6.70    7.00
  -1  -5   8    4.50    4.40
  -1   5   8   12.50    5.90
  -1   5   8    9.10    3.30
   1   5  -8   12.90    5.40
   1   5  -8   34.40   19.60
   0  -5   8   -2.20    6.70
   0  -5   8   -2.00    2.80
   0  -5   8   -4.20    3.20
   0  -5  -8   -0.50    1.30
   0  -5   8   -3.20    2.40
   0  -5   8   -2.60    5.00
   0   5   8   -0.30    1.50
   0   5   8    0.60    1.50
   0   5  -8    3.70    5.20
   0   5  -8   -3.00    5.50
   0   5   8   -0.30    2.30
   1  -5   8  156.98   11.10
   1  -5   8  213.88   32.00
   1  -5   8  126.89   11.20
   1  -5   8  128.59   11.40
  -1   5  -8  158.78   14.40
  -1   5  -8  139.99   18.70
   1   5   8  128.39    8.80
  -1   5  -8  169.78   19.40
   2  -5   8   96.29   11.30
   2  -5   8  157.08   32.20
   2  -5   8   91.09   16.30
   2  -5   8   97.79    9.90
  -2   5  -8  113.49   10.10
  -2   5  -8  126.39   18.10
   2   5   8  109.29    9.70
   3  -5   8    4.10    6.70
   3  -5   8    7.60    5.70
   3  -5   8    6.60   11.60
   3  -5   8    2.80    8.50
  -3   5  -8    7.00    5.90
  -3   5  -8    4.80   12.10
   3   5   8   16.70    6.30
   4  -6  -8   48.70   10.30
   4  -6  -8   33.70   13.90
   4   6  -8   49.00    9.30
   4   6  -8   31.30   11.80
   4   6  -8   61.89   23.60
  -4   6   8   55.99   11.00
  -4   6   8   72.19   21.00
  -3  -6   8  714.63   29.30
  -3  -6   8  686.63   48.50
   3  -6  -8  681.53   40.40
   3  -6  -8  734.23   27.40
  -3  -6   8  669.43   30.60
  -3  -6   8  684.13   42.60
  -3   6   8  737.13   26.80
   3   6  -8  715.93   30.20
   3   6  -8  665.93   44.10
  -3   6   8  707.73   42.00
   3   6  -8  672.43   28.30
   2  -6  -8  121.99   15.40
  -2  -6   8  118.59   10.70
  -2  -6   8   99.79   17.90
  -2  -6   8  139.69   14.00
  -2  -6   8   95.19   17.10
  -2  -6   8  130.89   10.90
  -2   6   8  104.99    8.80
   2   6  -8  113.49   12.00
  -2   6   8   91.09   13.90
   2   6  -8  121.59   20.00
   2   6  -8  121.99   12.20
   1  -6  -8   83.69    6.80
   1  -6  -8   77.79    7.90
   1  -6  -8   76.99   10.80
  -1  -6   8   84.99   19.40
  -1  -6   8   74.29   17.40
  -1  -6   8   75.59    8.50
  -1  -6   8   81.19    9.00
  -1   6   8   84.39   10.90
  -1   6   8   85.39    6.50
   1   6  -8   68.39   10.00
   1   6  -8   73.19   16.30
   0  -6   8   65.09   19.70
   0  -6   8   25.30    6.40
   0  -6  -8   27.60    3.00
   0  -6   8   15.50   10.40
   0  -6   8   27.10    5.70
   0  -6  -8   31.10    2.70
   0  -6   8   33.50    7.30
   0   6   8   25.10    2.90
   0   6  -8   10.00   11.50
   0   6   8   31.50    6.20
   0   6  -8   12.80    7.40
   1  -6   8    3.40    7.40
   1  -6   8    7.70    4.90
   1  -6   8    8.00    6.00
   1  -6   8   24.00   11.00
  -1   6  -8   11.80   12.20
   1   6   8   11.40    3.70
  -1   6  -8   18.50   10.80
  -1   6  -8    9.50   12.00
   2  -6   8    0.00    9.00
   2  -6   8    1.40    4.50
   2  -6   8    2.60    6.10
   2  -6   8    1.60    5.00
   2  -6   8   -4.30    6.20
  -2   6  -8   -2.60    4.20
   2   6   8    5.20    3.80
  -2   6  -8   -1.80    8.90
   3  -6   8   36.80   23.40
   3  -6   8  104.69   14.20
   3  -6   8   99.59   27.00
   3  -6   8   44.90    9.20
   3   6   8   72.69    9.50
  -3   6  -8   82.19   10.40
   3  -7  -8  230.08   25.00
  -3  -7   8  239.18   26.80
  -3  -7   8  300.17   18.50
  -3  -7   8  253.47   15.80
   3  -7  -8  262.47   16.00
  -3   7   8  273.47   26.30
  -3   7   8  256.97   15.90
   3   7  -8  242.88   29.30
   3   7  -8  280.67   19.40
   3   7  -8  259.97   18.60
  -2  -7   8   66.39   17.20
   2  -7  -8   82.59   13.80
  -2  -7   8   72.49    8.90
  -2  -7   8   54.29   18.30
  -2  -7   8   78.59   10.00
  -2  -7   8   94.19   11.50
   2  -7  -8   79.79   10.40
   2  -7  -8   67.29    7.90
   2   7  -8   56.09   15.00
   2   7  -8   78.19   11.00
  -2   7   8   73.69    7.90
   2   7  -8   66.09   11.30
  -2   7   8   74.79   13.40
   1  -7  -8    7.30    6.60
   1  -7  -8   11.00    5.30
  -1  -7   8    7.20    5.00
  -1  -7   8    7.70    5.20
   1  -7  -8   11.00    4.10
  -1  -7   8   14.50   11.00
  -1  -7   8    4.70    8.50
  -1  -7   8   11.70    5.70
   1  -7  -8   15.70    6.60
   1   7  -8   15.00    7.50
  -1   7   8   10.00    3.50
  -1   7   8   11.30    6.50
   1   7  -8   17.60   11.60
   0  -7   8  650.83   46.00
   0  -7   8  534.85   27.80
   0  -7   8  530.05   23.40
   0  -7   8  537.85   23.80
   0  -7   8  543.15   38.40
   0   7   8  546.45   14.40
   0   7  -8  557.64   39.40
   0   7   8  531.95   21.10
   1  -7   8   36.80   14.60
   1  -7   8   21.20   17.50
   1  -7   8   34.80    7.80
   1  -7   8   30.00    7.30
   1  -7   8   38.50    9.10
  -1   7  -8   37.70   10.40
  -1   7  -8   14.50   11.60
   1   7   8   33.70    4.60
   2  -7   8    5.60   10.10
   2  -7   8   -0.40    5.10
   2  -7   8   -1.00    4.30
   2  -7   8    3.60   12.30
   2  -7   8    5.60    7.50
  -2   7  -8    2.00    8.70
   2   7   8    1.00    3.50
  -2   7  -8    4.90    5.40
  -2  -8   8    7.10    5.70
   2  -8  -8    8.80    8.60
  -2  -8   8    5.90    8.00
  -2  -8   8   11.20    8.00
   2  -8  -8    1.60    4.50
   2  -8  -8   11.30    8.90
   2   8  -8    8.60    7.50
   2   8  -8   12.80   12.70
  -2   8   8   18.90    5.50
  -2   8   8   11.00    7.60
  -1  -8   8  110.19   11.90
  -1  -8   8  102.29   18.80
   1  -8  -8  109.89    9.90
   1  -8  -8  115.59   13.50
   1  -8  -8  109.79    8.40
  -1  -8   8   79.69   18.40
  -1  -8   8  122.49   11.20
  -1  -8   8  103.29   12.30
   1   8  -8  115.39   14.00
   1   8  -8  114.19   24.90
  -1   8   8  116.19   13.70
   0  -8   8   41.90    8.80
   0  -8   8   63.29   10.90
   0  -8   8   46.60   18.50
   0  -8   8   97.89   27.40
   0   8  -8   66.89   12.80
   0   8  -8   39.40   12.90
   0   8   8   35.50    7.60
   1  -8   8   18.00    8.80
   1  -8   8   19.10    6.10
   1  -8   8   17.40   12.20
   1  -8   8   11.90    6.80
   1  -8   8   12.40   25.10
  -1   8  -8   31.70   11.40
   1   8   8   30.10    4.40
   2  -8   8   -4.30   11.90
   2  -8   8    9.30   12.50
   2   8   8   -1.20    2.80
   1  -9  -8   18.50    9.20
  -1  -9   8   38.00   21.70
   1  -9  -8   35.70    6.50
   1   9  -8   45.40   13.90
  -1   9   8   16.20    8.70
  -1   9   8   47.10    6.20
   1   9  -8   37.10   11.10
   0  -9   8   47.10   15.60
   0  -9   8   42.80    9.10
   0   9  -8   40.50   12.40
   0   9  -8   23.50   15.30
  -5   0   9   86.49   22.40
   5   0  -9   71.89    9.50
  -5   0   9   70.39   18.10
   5   0  -9   75.49   18.10
  -5   0   9   61.89   11.40
   5   0  -9   61.69   10.70
   4   0  -9  370.36   38.70
  -4   0   9  282.47   17.00
  -4   0   9  308.57   18.00
   4   0  -9  272.27   16.50
   4   0  -9  280.07   16.40
   3   0  -9 2464.15   93.69
   3   0  -9 2809.02   62.89
  -3   0   9 2713.43   85.09
   3   0  -9 2558.64   63.19
  -3   0   9 2834.92   64.69
  -3   0   9 2485.05   66.49
   2   0  -9   65.39    7.00
   2   0  -9   58.09   12.80
  -2   0   9   76.39   12.30
  -2   0   9   56.59    7.00
  -2   0   9   64.59    6.70
   2   0  -9   65.99    7.00
  -1   0   9  330.27   21.20
   1   0  -9  324.27   13.30
   1   0  -9  265.47   23.60
  -1   0   9  315.87   13.60
  -1   0   9  320.47   13.50
   0   0  -9  612.14   28.60
   0   0   9  606.04   27.00
   0   0   9  644.84   18.30
   0   0   9  607.44   18.40
   0   0   9  610.24   27.10
   1   0   9  643.94   18.90
   1   0   9  665.23   18.70
   1   0   9  622.24   27.90
  -1   0  -9  659.93   27.90
  -1   0  -9  674.73   21.40
   1   0   9  675.13   27.70
   2   0   9    4.30    5.60
   2   0   9    0.20    3.80
   2   0   9   -0.10    2.20
   2   0   9   -0.80    2.60
   3   0   9  156.08   17.40
   3   0   9  172.58   10.20
   3   0   9  176.48   16.50
  -3   0  -9  163.08   15.10
   3   0   9  159.88   10.90
   4   0   9    0.50    4.50
   4   0   9    0.40    5.10
   4   0   9    3.70    6.30
   4   0   9   -0.40    3.70
   4   0   9   -0.70    6.90
   5  -1  -9   20.30    6.10
   5  -1  -9   44.90    9.10
   5  -1  -9    2.80   10.30
  -5  -1   9   23.00    8.90
  -5   1   9   20.40   14.10
   5   1  -9   29.40   16.80
  -5   1   9   20.10    8.10
  -5   1   9   40.20   10.10
   5   1  -9   17.60    7.60
   5   1  -9   24.40    7.00
  -4  -1   9    9.90    8.90
  -4  -1   9   16.60    6.70
   4  -1  -9   18.30   10.20
   4  -1  -9   27.30    5.90
  -4  -1   9   13.00    6.30
   4  -1  -9   10.10    5.40
   4   1  -9   23.10    7.10
  -4   1   9   17.40   16.10
   4   1  -9   15.80    9.90
  -4   1   9   15.10    6.10
  -4   1   9   33.90   11.80
   4   1  -9   15.70    6.10
  -3  -1   9  782.62   27.70
   3  -1  -9  734.03   39.40
  -3  -1   9  758.32   41.00
   3  -1  -9  761.72   24.20
   3  -1  -9  725.63   25.70
  -3  -1   9  765.72   27.60
  -3   1   9  759.62   27.00
  -3   1   9  885.81   49.90
   3   1  -9  757.72   26.30
   3   1  -9  721.63   39.30
   3   1  -9  772.62   26.20
  -3   1   9  771.22   25.60
  -2  -1   9  153.68   10.30
   2  -1  -9  160.18   16.60
   2  -1  -9  146.19    9.50
  -2  -1   9  152.88   10.40
  -2  -1   9  132.99   16.00
  -2   1   9  110.39   14.40
  -2   1   9  138.09    9.80
   2   1  -9  132.69   10.00
   2   1  -9  163.08   10.20
  -2   1   9  137.09    8.70
   2   1  -9  171.88   17.70
   1  -1  -9    7.10    5.60
  -1  -1   9    5.90    3.20
  -1  -1   9    7.90    5.90
  -1  -1   9    6.40    3.20
   1  -1  -9    4.60    2.70
   1   1  -9    8.60    6.40
   1   1  -9    2.70    3.00
  -1   1   9    6.30    2.90
  -1   1   9    4.70    4.30
  -1   1   9    5.80    3.10
   0  -1   9  817.72   34.20
   0  -1   9  817.32   23.30
   0  -1   9  806.92   22.60
   0  -1   9  854.41   34.80
   0  -1  -9  834.42   31.20
   0  -1   9  769.32   25.40
   0  -1  -9  822.32   21.90
   0   1   9  799.72   21.30
   0   1  -9  837.32   25.10
   0   1  -9  812.12   37.50
   0   1   9  799.12   30.20
   1  -1   9   55.99   10.50
  -1  -1  -9   73.29    9.20
  -1  -1  -9   71.69    6.20
   1  -1   9   67.09    6.40
   1  -1   9   62.09    5.70
   1   1   9   90.29    9.40
   1   1   9   73.09    5.20
  -1   1  -9   75.49    8.50
   1   1   9   76.79    8.60
  -1   1  -9   69.39   11.10
   2  -1   9  307.37   22.50
   2  -1   9  291.67   12.80
   2  -1   9  296.17   13.90
   2  -1   9  269.87   19.90
   2   1   9  280.57   10.90
   2   1   9  300.77   11.00
  -2   1  -9  250.17   18.70
   2   1   9  276.27   16.30
   2   1   9  283.27   17.30
   3  -1   9    4.00    5.50
   3  -1   9   12.60   10.10
   3  -1   9   11.50    5.00
   3  -1   9    8.20    4.30
   3   1   9    8.80    4.90
   3   1   9    4.40    5.70
   3   1   9    8.70    3.50
   3   1   9    5.60    5.30
  -4  -1  -9    3.80    3.40
   4  -1   9    6.60    9.10
   4  -1   9    5.10    4.80
  -4  -1  -9    5.70    7.60
   4  -1   9   10.10    9.40
   4  -1   9   12.10    6.60
   4   1   9    6.30    8.00
   4   1   9    4.90    4.70
   4   1   9    2.30    3.70
   4   1   9    4.60    5.70
  -4   1  -9   13.50    8.40
   4   1   9    7.90    6.60
  -5  -2   9   11.40    8.60
   5  -2  -9   12.80   11.10
   5  -2  -9    4.70    6.10
   5  -2  -9    3.30    4.60
  -5   2   9   -2.10    6.70
   5   2  -9    4.60    6.40
   5   2  -9    6.80   16.80
  -5   2   9    5.00   12.20
   5   2  -9    6.40    5.40
   4  -2  -9  405.56   20.50
  -4  -2   9  385.06   21.90
   4  -2  -9  386.46   36.70
   4  -2  -9  403.56   17.80
  -4  -2   9  426.26   21.80
  -4  -2   9  487.25   40.70
  -4   2   9  413.96   19.20
   4   2  -9  415.76   21.20
  -4   2   9  410.26   21.40
  -4   2   9  551.94   43.30
   4   2  -9  442.66   22.90
   4   2  -9  405.16   32.50
  -3  -2   9  146.69   23.20
   3  -2  -9  123.69   17.20
   3  -2  -9  130.29    8.70
  -3  -2   9  106.09   10.70
  -3  -2   9  115.69   11.00
   3  -2  -9  112.79    9.80
   3   2  -9  122.89   10.70
   3   2  -9  104.79   10.30
  -3   2   9  135.59   18.10
  -3   2   9  134.39    9.30
  -3   2   9  124.69   10.70
   3   2  -9   89.69   15.90
   2  -2  -9   77.09   15.10
  -2  -2   9   88.59    8.30
   2  -2  -9   94.79    8.00
  -2  -2   9   90.99    8.70
  -2  -2   9   96.99   15.00
  -2   2   9   78.39    6.30
   2   2  -9   83.49    8.40
   2   2  -9  126.79   20.40
  -2   2   9   66.89   11.70
   2   2  -9   83.19    8.70
  -2   2   9   74.19    7.70
  -1  -2   9   67.99    7.00
  -1  -2   9   78.19    7.80
   1  -2  -9   60.99    5.60
   1  -2  -9   70.49   10.00
  -1  -2   9   74.49   12.40
  -1   2   9   73.39   10.10
   1   2  -9   77.29   12.70
  -1   2   9   76.79    6.50
   1   2  -9   71.39    7.30
  -1   2   9   67.59    5.50
   0  -2  -9   -0.30    2.00
   0  -2   9   -0.90    2.20
   0  -2   9   -2.00    2.20
   0  -2   9    0.90    4.40
   0  -2   9   -0.50    2.20
   0  -2   9    0.50    4.70
   0  -2  -9    0.00    2.90
   0   2  -9    3.70    5.80
   0   2  -9    1.30    3.70
   0   2   9    0.80    2.00
   0   2   9    2.80    3.20
   1  -2   9  563.64   29.70
   1  -2   9  582.94   20.30
   1  -2   9  570.94   19.00
   1  -2   9  516.85   29.80
   1   2   9  600.14   20.70
   1   2   9  587.14   14.20
   1   2   9  628.64   20.50
  -1   2  -9  550.54   30.40
  -1   2  -9  568.64   22.50
   2  -2   9   -4.10    3.00
   2  -2   9    0.30    4.70
   2  -2   9   -0.50    6.00
  -2   2  -9   -3.10    4.10
   2   2   9   -1.00    1.60
   2   2   9    0.70    3.10
   2   2   9    1.80    2.90
  -2   2  -9    6.80    3.50
   2   2   9   -2.70    1.40
   3  -2   9   -2.30    2.80
   3  -2   9   -4.70    6.80
   3  -2   9    1.50    6.10
   3  -2   9    2.30    4.60
   3   2   9    0.00    3.40
   3   2   9   -2.00    3.00
  -3   2  -9   -2.60    5.00
   3   2   9    2.80    2.40
   3   2   9    0.80    4.10
   3   2   9   -1.00    2.40
   4  -2   9  255.57   15.70
   4  -2   9  218.48   23.80
   4  -2   9  261.37   27.40
   4  -2   9  231.38   16.20
   4   2   9  246.88   17.70
   4   2   9  244.28   11.20
   4   2   9  246.88   19.10
   4   2   9  254.17   12.00
   4   2   9  259.47   19.20
   5  -3  -9   46.30   16.40
   5  -3  -9   51.39   12.90
  -5   3   9   52.09   10.70
   5   3  -9   40.20    8.80
   5   3  -9   37.40   12.90
  -5   3   9   24.30   14.40
   5   3  -9   49.40   12.20
   4  -3  -9    7.80    4.30
  -4  -3   9    9.00   12.60
  -4  -3   9   13.90    7.10
   4  -3  -9    5.80    5.70
   4  -3  -9   10.30   17.70
   4   3  -9   -1.70    4.80
   4   3  -9    3.70    4.90
   4   3  -9   11.10   10.60
  -4   3   9   13.80   11.40
  -4   3   9    8.20    6.00
  -3  -3   9   26.00    6.90
   3  -3  -9   41.80    5.30
   3  -3  -9   24.20    9.50
  -3   3   9   18.60   10.10
   3   3  -9   42.90    8.00
  -3   3   9   35.90    7.20
  -3   3   9   36.50    5.10
   3   3  -9   19.10    6.60
   3   3  -9   65.49   19.10
   2  -3  -9   54.39    6.50
   2  -3  -9   43.40   10.70
  -2  -3   9   57.39   14.10
  -2  -3   9   63.39    8.10
  -2  -3   9   57.89    8.70
   2   3  -9   61.29    8.30
  -2   3   9   55.29    6.90
   2   3  -9   46.50   13.40
  -2   3   9   55.99    4.80
   2   3  -9   50.19    8.20
  -2   3   9   39.20    9.30
   1  -3  -9    0.00    2.60
  -1  -3   9   -2.70    2.80
   1  -3  -9   -0.60    3.90
  -1  -3   9    0.10    4.60
  -1  -3   9    1.20    3.20
  -1  -3   9    0.40    5.20
  -1  -3   9    1.00    3.20
   1   3  -9    2.90    4.20
  -1   3   9   -0.30    2.30
  -1   3   9   -1.00    3.80
  -1   3   9   -0.10    1.60
   1   3  -9   -3.80    4.80
   0  -3  -9    8.80    4.00
   0  -3   9    6.60    6.30
   0  -3   9    7.20    4.30
   0  -3  -9   11.40    2.70
   0  -3   9    3.20    3.60
   0  -3   9    6.00    3.50
   0  -3   9   15.60    7.70
   0   3  -9    8.30    7.20
   0   3  -9    3.90    5.40
   0   3   9   15.20    5.00
   0   3   9    7.10    2.50
   1  -3   9    3.90    3.90
   1  -3   9    3.70    3.40
   1  -3   9    3.50    7.70
   1  -3   9    7.90    7.00
  -1   3  -9    1.20    4.30
  -1   3  -9    0.60    5.30
   2  -3   9  269.87   13.90
   2  -3   9  245.38   14.80
   2  -3   9  211.58   22.50
   2  -3   9  244.98   21.80
   2   3   9  242.28   15.20
  -2   3  -9  229.98   12.70
   3  -3   9  184.68   13.00
   3  -3   9  189.08   21.40
   3  -3   9  188.88   14.50
   3  -3   9  197.58   23.80
   3   3   9  205.88   15.60
  -3   3  -9  171.38   36.20
  -3   3  -9  159.88   14.90
   4  -3   9    0.70    6.70
   4  -3   9   -2.00    9.70
   4  -3   9   -3.90    6.60
   4  -3   9    0.80    9.50
   4   3   9    4.40    5.20
   4   3   9   -0.40    2.10
  -4  -4   9  270.87   34.10
   4  -4  -9  211.48   10.70
   4  -4  -9  234.78   16.30
  -4  -4   9  237.68   18.30
  -4  -4   9  221.48   16.60
   4  -4  -9  232.38   30.80
   4   4  -9  217.98   15.60
   4   4  -9  222.98   16.80
  -4   4   9  273.77   17.30
  -4   4   9  201.78   24.20
   4   4  -9  345.77   38.20
  -3  -4   9   38.20    8.40
  -3  -4   9   38.30   13.00
   3  -4  -9   42.20    7.50
   3  -4  -9   43.30   12.30
   3   4  -9   35.80    8.10
   3   4  -9   44.50   14.40
   3   4  -9   48.10    8.90
  -3   4   9   44.60    8.00
  -3   4   9   39.30   13.20
   2  -4  -9  270.07   13.10
  -2  -4   9  273.77   25.10
  -2  -4   9  250.97   15.70
   2  -4  -9  238.78   20.00
  -2  -4   9  273.87   16.50
  -2   4   9  271.07   13.60
  -2   4   9  229.88   20.20
   2   4  -9  277.37   15.80
   2   4  -9  227.88   23.80
   2   4  -9  249.88   17.50
   1  -4  -9  578.84   17.90
   1  -4  -9  567.44   26.00
  -1  -4   9  699.43   43.40
  -1  -4   9  564.34   23.20
  -1  -4   9  528.35   32.80
  -1  -4   9  577.84   21.30
  -1  -4   9  619.64   22.40
   1   4  -9  551.34   35.80
   1   4  -9  626.34   24.30
  -1   4   9  596.74   27.10
  -1   4   9  583.84   18.50
   0  -4   9   24.50    8.30
   0  -4   9   19.30    5.60
   0  -4  -9   21.30    2.90
   0  -4   9   14.20    7.80
   0  -4   9   30.50   11.70
   0  -4   9   21.60    5.70
   0   4   9   17.80    3.00
   0   4   9   24.90    5.50
   0   4  -9   26.50    8.10
   0   4  -9   16.80   10.80
   1  -4   9 1963.60   52.99
   1  -4   9 1972.50   48.90
   1  -4   9 1917.81   70.59
   1  -4   9 1986.50   50.89
   1   4   9 2038.50   48.90
  -1   4  -9 1939.71   69.39
  -1   4  -9 2051.89   55.79
   2  -4   9   16.30    8.80
   2  -4   9   27.70   21.70
   2  -4   9    1.50    3.80
   2  -4   9   15.80    6.30
  -2   4  -9    9.90    4.70
   2   4   9   27.70    6.50
   3  -4   9   69.69   16.00
   3  -4   9   73.49   11.70
   3  -4   9   67.89    9.40
   3  -4   9   66.29   15.20
  -3   4  -9   70.29    8.60
  -3   4  -9   76.29   17.80
   3   4   9   60.19    9.00
  -4  -5   9    0.40    6.30
   4  -5  -9    5.70    5.90
   4  -5  -9    5.60   10.00
  -4   5   9    2.70   10.80
  -4   5   9   -2.00    5.70
   4   5  -9   -0.10    5.60
   4   5  -9   13.00    7.30
   4   5  -9    5.70   14.20
  -3  -5   9   24.90    7.50
  -3  -5   9   24.30   18.40
   3  -5  -9    9.00    8.20
  -3  -5   9   34.10   12.70
   3  -5  -9   36.60    7.60
  -3   5   9   54.99   15.30
  -3   5   9   41.90    7.60
   3   5  -9   32.70    8.40
   3   5  -9   15.10   11.10
   3   5  -9   30.00    7.20
  -2  -5   9    0.70    4.20
  -2  -5   9   -0.60    4.20
   2  -5  -9    1.30    5.10
  -2  -5   9   -1.20    5.80
  -2  -5   9    3.00    7.40
  -2   5   9   -2.40    4.50
   2   5  -9    4.90    5.40
   2   5  -9    5.90    5.00
   2   5  -9    4.30   10.90
  -2   5   9    1.70    3.40
  -1  -5   9    6.50    8.20
   1  -5  -9    8.90    3.40
  -1  -5   9    5.00    7.20
   1  -5  -9    4.20    4.60
  -1  -5   9    7.50    4.60
  -1  -5   9   -0.20    3.50
  -1  -5   9   18.40    8.10
   1   5  -9   12.50    6.10
  -1   5   9   17.40    6.70
   1   5  -9   12.20    9.80
  -1   5   9    5.90    3.20
   0  -5   9    3.10    3.70
   0  -5   9    4.10    8.10
   0  -5   9   -2.50    5.70
   0  -5   9   -4.30    3.10
   0  -5   9   -2.70    3.20
   0   5  -9   -0.60   12.60
   0   5   9    0.90    1.50
   0   5   9   -0.30    1.60
   0   5  -9   -0.60    4.60
   1  -5   9   28.10    7.20
   1  -5   9    8.90    8.30
   1  -5   9   18.80    5.40
   1  -5   9   64.69   20.90
  -1   5  -9   31.10    8.80
  -1   5  -9   20.80    9.50
   1   5   9   28.80    5.40
   2  -5   9  459.45   21.00
   2  -5   9  448.96   35.30
   2  -5   9  455.35   22.50
   2  -5   9  418.86   32.60
   2   5   9  430.26   20.20
  -2   5  -9  527.55   45.00
  -2   5  -9  467.45   20.40
   3  -5   9   18.00    7.20
   3  -5   9   43.00   10.40
   3  -5   9   58.69   19.90
   3  -5   9   15.30   10.20
  -3   5  -9   29.10    7.50
   3   5   9   50.89   10.60
  -4  -6   9   24.80   13.30
   4  -6  -9   49.99   10.40
   4  -6  -9   22.30   11.70
  -4   6   9   58.49   14.60
   4   6  -9   56.69   10.20
  -4   6   9   52.69   10.40
   4   6  -9   42.20    9.30
   4   6  -9   60.29   18.20
  -3  -6   9  621.24   25.50
  -3  -6   9  627.24   42.40
  -3  -6   9  560.14   39.50
   3  -6  -9  591.04   38.00
  -3  -6   9  618.24   29.70
   3  -6  -9  622.54   25.00
   3   6  -9  656.33   29.70
  -3   6   9  648.04   25.40
  -3   6   9  622.24   38.70
   3   6  -9  638.34   27.90
   3   6  -9  577.64   42.00
  -2  -6   9   -4.90    6.50
   2  -6  -9    4.60    4.00
  -2  -6   9    0.20    4.70
  -2  -6   9    2.30    4.50
  -2  -6   9   -0.10    4.50
  -2  -6   9   -0.60    8.10
   2   6  -9    0.50    4.90
   2   6  -9    4.70   17.40
  -2   6   9    3.40    6.60
  -2   6   9    0.40    3.30
   2   6  -9    3.40    5.40
  -1  -6   9    2.90    7.80
  -1  -6   9    1.00    4.20
  -1  -6   9    0.50    7.00
   1  -6  -9   10.60    6.10
   1  -6  -9    6.80    3.50
  -1  -6   9   10.30    6.20
   1   6  -9    2.50    6.00
  -1   6   9    3.90    5.10
  -1   6   9    5.10    3.10
   1   6  -9   22.50   15.40
   0  -6   9  101.89   10.80
   0  -6   9  118.79   27.50
   0  -6   9  104.59   10.10
   0  -6   9   99.79   16.60
   0   6   9   99.89    4.60
   0   6  -9  110.99   13.80
   0   6  -9  115.29   27.10
   1  -6   9   14.60   10.70
   1  -6   9   26.20   14.50
   1  -6   9   21.30    7.00
   1  -6   9   24.20    6.10
   1   6   9   24.40    5.00
  -1   6  -9   18.00   11.00
   2  -6   9   37.30   12.50
   2  -6   9   43.20    9.30
   2  -6   9   84.09   26.50
   2  -6   9   49.50    8.60
   2  -6   9   50.79   10.40
  -2   6  -9   48.60   16.00
   2   6   9   46.00    7.00
  -2   6  -9   64.79   10.60
   3  -6   9   13.50   16.10
   3  -6   9    5.70    8.50
   3  -6   9   -1.70    5.50
   3  -6   9    6.60    9.90
   3   6   9    7.80    5.80
  -3  -7   9  360.86   33.00
   3  -7  -9  399.56   20.10
  -3  -7   9  435.06   21.10
   3  -7  -9  431.16   32.80
   3   7  -9  359.26   22.30
   3   7  -9  385.46   29.20
  -3   7   9  415.06   33.30
   2  -7  -9    5.80    4.80
   2  -7  -9    5.20    6.10
  -2  -7   9    5.00    5.20
  -2  -7   9   15.40   12.80
  -2  -7   9    2.30    9.80
  -2  -7   9    8.80    6.20
  -2   7   9    5.70    4.10
   2   7  -9    3.30   11.50
  -2   7   9    8.50    6.90
   2   7  -9    4.70    6.90
  -1  -7   9    1.30    8.40
  -1  -7   9   -3.70    3.90
  -1  -7   9   -4.20    4.00
  -1  -7   9    3.60    5.20
   1  -7  -9   -0.80    5.50
   1  -7  -9    0.40    3.20
   1  -7  -9    3.50    5.40
  -1  -7   9    8.50    9.80
   1   7  -9    0.90    8.40
  -1   7   9   -1.60    3.90
   1   7  -9    1.00    5.90
   0  -7   9  216.28   24.90
   0  -7   9  192.18   23.80
   0  -7   9  235.58   15.80
   0  -7   9  169.98   40.50
   0  -7   9  249.88   15.60
   0   7  -9  264.97   21.50
   1  -7   9   24.10    6.90
   1  -7   9   24.40    7.50
   1  -7   9   48.50   16.70
   1  -7   9   39.60   13.00
   1  -7   9   43.10    9.60
   1   7   9   45.20    5.30
  -1   7  -9   47.20   13.70
   2  -7   9  210.58   26.40
   2  -7   9  281.47   25.80
   2  -7   9  246.78   16.90
   2  -7   9  263.17   32.60
   2  -7   9  243.48   18.70
   2   7   9  239.68   14.10
   2  -8  -9    5.90    8.30
   2  -8  -9   -1.20    5.10
   2  -8  -9    1.70    8.00
  -2  -8   9    4.20    9.80
  -2   8   9   -0.10    3.80
  -2   8   9   -1.40    6.60
   2   8  -9    0.70    7.30
   2   8  -9   -4.10   10.10
   1  -8  -9   58.99    8.30
   1  -8  -9   51.39    6.60
  -1  -8   9   42.00    9.50
  -1  -8   9   43.30    9.80
  -1  -8   9   72.39    9.40
  -1  -8   9   31.30   14.40
  -1   8   9   62.09   10.90
   1   8  -9   17.80   18.20
  -1   8   9   54.09    5.60
   1   8  -9   44.50   11.90
   0  -8   9   58.49   15.10
   0  -8   9   30.50    7.40
   0  -8   9   39.00    9.40
   0   8  -9   19.30   10.60
   0   8  -9   49.40   17.50
   1  -8   9    9.40    6.60
   1  -8   9    6.50   10.20
   1  -8   9    3.60    7.10
   1   8   9   14.30    3.40
  -1   8  -9   12.70   10.00
   5   0 -10    2.40   10.70
  -5   0  10   -4.90    5.80
  -5   0  10   -0.60    6.30
   5   0 -10   -1.10    5.10
   5   0 -10    0.00    4.90
   4   0 -10  463.45   35.40
  -4   0  10  462.15   22.40
   4   0 -10  439.26   21.20
  -4   0  10  424.26   22.30
  -4   0  10  409.96   33.80
   4   0 -10  441.36   20.50
  -3   0  10   66.79    9.20
   3   0 -10   47.40   13.00
  -3   0  10   56.69    7.80
   3   0 -10   50.99    8.20
  -3   0  10   58.49   14.30
   3   0 -10   56.29    7.50
  -2   0  10  651.63   35.10
   2   0 -10  662.43   22.50
  -2   0  10  658.73   22.70
   2   0 -10  632.04   34.00
  -2   0  10  673.63   23.70
  -1   0  10 1263.67   33.70
   1   0 -10 1272.57   47.00
  -1   0  10 1196.88   45.50
   1   0 -10 1223.98   32.40
  -1   0  10 1254.17   33.00
   0   0 -10 1579.24   52.39
   0   0  10 1590.54   36.60
   0   0  10 1533.85   37.00
   0   0  10 1594.34   50.49
   0   0  10 1560.94   51.49
   0   0  10 1521.55   40.50
   1   0  10  132.09    8.10
   1   0  10  145.29   13.40
   1   0  10  131.49   15.90
   1   0  10  137.59    7.80
  -1   0 -10  135.99    9.60
  -1   0 -10  122.99   12.90
   2   0  10  109.79   20.50
   2   0  10  121.59   13.10
   2   0  10  125.29    8.00
   2   0  10  119.69    8.40
   3   0  10   87.69    7.90
   3   0  10   93.39   13.20
   3   0  10   89.49    8.40
   3   0  10  107.19   14.70
  -4   0 -10    9.10    8.50
   4   0  10   -0.90    6.10
   4   0  10    7.40    5.70
   4   0  10    7.00    9.20
   4   0  10   13.30    9.30
   5  -1 -10  120.89   21.90
  -5  -1  10   54.99   11.20
   5  -1 -10   60.49    9.40
   5  -1 -10   44.40    9.70
  -5   1  10   78.79   14.30
   5   1 -10   35.20   16.10
   5   1 -10   72.09   12.20
   5   1 -10   79.59   10.80
  -5   1  10   82.99   11.90
  -4  -1  10   33.10    7.90
  -4  -1  10   12.60    6.70
   4  -1 -10   35.80   13.40
   4  -1 -10   38.70    8.50
   4  -1 -10   32.00    6.90
  -4  -1  10   17.80   11.00
   4   1 -10   12.80   10.10
  -4   1  10   52.09    8.10
   4   1 -10   32.70    7.90
   4   1 -10   24.90    7.10
  -4   1  10   21.20   12.10
  -4   1  10   46.40   14.50
  -3  -1  10  152.28   12.00
   3  -1 -10  157.78   26.60
   3  -1 -10  166.08   11.80
  -3  -1  10  147.79   11.80
   3  -1 -10  143.39   10.30
   3   1 -10  151.18   11.60
  -3   1  10  134.89   10.30
  -3   1  10  162.98   21.10
   3   1 -10  152.88   11.60
  -3   1  10  132.09   11.40
   3   1 -10  217.68   26.50
   2  -1 -10   71.49   12.80
  -2  -1  10   94.49    9.80
   2  -1 -10   63.79    7.10
  -2  -1  10   71.59    8.20
  -2  -1  10   73.09   16.40
   2   1 -10  115.29   23.30
  -2   1  10   59.59    7.50
   2   1 -10   83.89    8.50
  -2   1  10   70.79    6.90
   2   1 -10   65.89   11.50
  -2   1  10   73.89   13.00
  -1  -1  10   23.30    4.90
  -1  -1  10   18.10    5.20
   1  -1 -10   20.80    8.00
  -1  -1  10   20.10    8.60
   1  -1 -10   21.10    4.40
  -1   1  10   23.90    7.80
   1   1 -10   31.40    6.00
  -1   1  10   18.00    4.10
   1   1 -10   28.20   10.00
  -1   1  10   19.80    4.60
   0  -1  10  244.28   17.30
   0  -1  10  266.77   12.40
   0  -1 -10  294.37   12.20
   0  -1  10  291.17   12.50
   0  -1 -10  255.37   18.10
   0  -1  10  291.47   20.90
   0  -1  10  260.17   19.80
   0   1  10  261.37   17.00
   0   1  10  271.77   17.80
   0   1 -10  281.57   14.00
   0   1 -10  299.47   22.70
   0   1  10  292.27   11.50
  -1  -1 -10 1274.27   38.50
  -1  -1 -10 1259.77   31.50
   1  -1  10 1268.47   32.70
   1  -1  10 1207.78   31.20
   1  -1  10 1237.68   45.10
   1  -1  10 1195.08   45.90
   1   1  10 1249.28   39.00
  -1   1 -10 1325.77   47.20
   1   1  10 1279.47   29.40
   1   1  10 1254.57   28.70
   1   1  10 1198.88   39.00
   2  -1  10  566.74   46.50
   2  -1  10  538.35   18.70
   2  -1  10  510.75   19.20
   2  -1  10  524.95   30.00
   2   1  10  531.75   16.90
   2   1  10  521.75   16.10
   2   1  10  487.95   23.00
   2   1  10  494.65   24.10
   3  -1  10    0.80    7.30
   3  -1  10    0.00    3.70
   3  -1  10   -1.90    3.20
   3  -1  10    1.80    4.90
   3   1  10    0.90    3.30
   3   1  10   -3.30    4.00
  -3   1 -10    1.00    3.30
  -3   1 -10   11.10    7.10
   3   1  10    1.60    2.90
   3   1  10   -4.10    3.70
   4  -1  10    5.30    4.20
   4  -1  10   -2.00    9.80
   4  -1  10    0.80    5.20
   4  -1  10    1.30    6.60
   4   1  10    4.00    7.30
   4   1  10    3.80    8.30
   4   1  10   -1.40    4.20
  -4   1 -10   10.50   10.40
   4   1  10    3.50    6.10
   4   1  10    7.40    4.70
   5  -2 -10    0.60    4.40
  -5  -2  10   -5.00    6.90
   5  -2 -10    6.30   11.40
   5  -2 -10    2.50    6.40
  -5   2  10    1.70    7.70
  -5   2  10    2.90   13.30
   5   2 -10    5.90    6.70
   5   2 -10    4.70   13.50
   5   2 -10   11.70    6.90
  -5   2  10    1.00    5.80
   4  -2 -10   20.20    5.40
   4  -2 -10   22.20    7.20
  -4  -2  10   30.80    8.80
   4  -2 -10   10.60   11.20
  -4  -2  10   35.90   21.00
  -4  -2  10   27.80    8.20
  -4   2  10   15.10   10.90
   4   2 -10   20.20    6.40
  -4   2  10   36.60    7.10
   4   2 -10   15.20   12.70
  -4   2  10   15.20    7.20
   3  -2 -10    3.80    3.50
   3  -2 -10   -0.10    3.70
  -3  -2  10   -5.70   14.30
  -3  -2  10    7.40    4.40
   3  -2 -10   -1.00    5.80
  -3  -2  10   -1.10    3.20
  -3   2  10    2.80    4.50
   3   2 -10    4.50    4.40
  -3   2  10    2.50    3.30
  -3   2  10   12.30    9.10
   3   2 -10    6.00    8.00
   3   2 -10    1.50    4.00
  -2  -2  10    7.40    4.60
   2  -2 -10    2.00    5.60
   2  -2 -10    8.60    4.00
  -2  -2  10    2.60    3.60
  -2   2  10   10.90    4.40
   2   2 -10   11.20    8.50
   2   2 -10    4.00    4.20
  -2   2  10    4.90    2.80
   2   2 -10    8.80    5.00
  -2   2  10   12.70    8.50
   1  -2 -10   96.99   12.20
  -1  -2  10   89.79    8.30
  -1  -2  10  135.19   22.60
   1  -2 -10   86.49    6.70
  -1  -2  10   97.59    8.90
  -1  -2  10   77.49   12.90
  -1   2  10   88.89    7.30
   1   2 -10   98.19    9.10
  -1   2  10   95.39    6.90
  -1   2  10   83.19   11.30
   1   2 -10   83.69   14.10
   0  -2 -10   37.20    4.80
   0  -2  10   40.30    5.90
   0  -2  10   32.10    6.20
   0  -2  10   37.40   10.40
   0  -2  10   34.90    9.70
   0  -2 -10   35.80    8.30
   0  -2  10   37.00    5.80
   0   2  10   35.20    4.60
   0   2 -10   38.70    7.70
   0   2  10   36.90    8.30
   0   2 -10   28.70   10.90
   1  -2  10   -1.90    2.50
   1  -2  10    3.80    5.30
   1  -2  10   -6.00    4.10
   1  -2  10    5.30    3.70
   1   2  10    5.10    2.40
  -1   2 -10    2.10    5.50
  -1   2 -10    3.30    4.50
   1   2  10    7.20    4.10
   1   2  10    5.60    2.00
   1   2  10    7.10    4.00
   2  -2  10    7.30    4.00
   2  -2  10    3.60    6.70
   2  -2  10    2.80    4.20
   2  -2  10   13.30    8.20
   2   2  10    7.10    2.40
  -2   2 -10    8.20    7.60
   2   2  10   13.50    2.80
   2   2  10   13.60    4.80
   2   2  10   11.60    4.50
   3  -2  10    0.80    6.20
   3  -2  10    9.10    4.90
   3  -2  10    2.40    8.60
   3  -2  10    3.30    4.80
   3   2  10    6.50    5.10
  -3   2 -10    4.90    4.00
   3   2  10    3.50    4.20
   3   2  10    2.90    2.60
   3   2  10    7.60    5.40
   3   2  10    4.10    2.60
   4  -2  10    9.50    5.80
   4  -2  10   24.20   16.90
   4  -2  10    2.90    6.70
   4  -2  10    4.70   10.80
   4   2  10   11.10    8.60
   4   2  10    3.10    3.30
   4   2  10    2.00    6.00
   4   2  10    7.60    6.00
   4  -3 -10    6.70    8.50
  -4  -3  10   13.50   11.00
   4  -3 -10   26.40    5.30
  -4  -3  10   29.80    8.80
  -4  -3  10   31.60    8.50
   4  -3 -10   30.70    7.50
   4   3 -10   15.40    7.00
  -4   3  10   17.20   11.90
   4   3 -10   12.50   11.60
  -4   3  10   33.30    8.30
   4   3 -10   23.60    7.70
  -4   3  10   32.80    6.80
   3  -3 -10    4.20    6.90
  -3  -3  10   12.20    5.90
   3  -3 -10   24.30    6.40
  -3  -3  10   18.90    6.60
  -3  -3  10   10.50    8.90
   3   3 -10   11.90    9.60
   3   3 -10   25.80    7.00
  -3   3  10   17.10    4.60
  -3   3  10   17.20    6.20
   3   3 -10    8.60    4.70
  -3   3  10   13.00    8.10
   2  -3 -10  436.16   27.20
   2  -3 -10  456.15   17.70
  -2  -3  10  468.55   19.90
  -2  -3  10  405.96   30.10
  -2  -3  10  466.65   21.10
   2   3 -10  410.66   31.00
   2   3 -10  414.46   21.10
  -2   3  10  443.76   28.10
  -2   3  10  455.35   14.70
   2   3 -10  461.15   20.30
  -2   3  10  436.16   18.10
  -1  -3  10  449.16   18.80
  -1  -3  10  445.36   29.50
   1  -3 -10  460.85   15.50
  -1  -3  10  454.45   18.30
   1  -3 -10  473.25   23.90
  -1  -3  10  464.85   20.50
  -1  -3  10  458.05   30.00
  -1   3  10  470.95   14.70
  -1   3  10  468.85   16.60
   1   3 -10  416.86   30.50
   1   3 -10  478.75   20.60
   0  -3  10   19.10    4.70
   0  -3  10    8.70    4.60
   0  -3 -10   16.30    3.30
   0  -3 -10    7.20    4.40
   0  -3  10    8.10    4.70
   0  -3  10   10.80    6.90
   0  -3  10    6.60    7.60
   0   3  10    9.50    4.70
   0   3  10   14.60    3.30
   0   3 -10    6.20    7.40
   1  -3  10 2888.01   89.09
   1  -3  10 3044.50   92.29
   1  -3  10 2958.80   67.59
   1  -3  10 2892.31   65.59
  -1   3 -10 2902.21   88.29
  -1   3 -10 3031.80   72.69
   2  -3  10  254.87   15.30
   2  -3  10  272.87   23.50
   2  -3  10  224.88   23.40
   2  -3  10  242.38   13.80
   2   3  10  222.18   15.20
   3  -3  10    0.80    3.90
   3  -3  10    4.80    5.90
   3  -3  10   -0.40    7.20
   3  -3  10    3.20   14.90
  -3   3 -10   -0.50    3.90
   3   3  10    3.20    5.10
  -3   3 -10    8.40    8.80
  -4  -4  10  379.86   33.20
   4  -4 -10  294.27   29.30
   4  -4 -10  306.77   18.10
  -4  -4  10  273.87   35.20
   4  -4 -10  278.37   12.10
  -4   4  10  269.17   28.90
  -4   4  10  338.47   19.70
   4   4 -10  303.17   18.50
   4   4 -10  260.67   18.60
  -3  -4  10    7.10   14.50
   3  -4 -10    4.90    7.90
  -3  -4  10    6.30    5.40
  -3  -4  10   11.10    6.60
   3  -4 -10    8.10    5.40
   3   4 -10   -1.40    4.70
  -3   4  10    3.50    6.80
  -3   4  10   17.90    5.80
   3   4 -10   21.20   16.20
   3   4 -10    2.50    4.60
  -2  -4  10  375.06   21.90
   2  -4 -10  351.76   24.60
  -2  -4  10  393.36   33.70
  -2  -4  10  367.36   19.80
   2   4 -10  340.97   21.50
  -2   4  10  358.46   16.30
   2   4 -10  384.36   20.30
  -2   4  10  343.87   24.80
  -1  -4  10   -4.00    3.20
  -1  -4  10    5.80    7.20
  -1  -4  10    0.10    6.20
  -1  -4  10    0.80    3.60
   1  -4 -10    1.70    4.40
   1  -4 -10   -1.90    2.40
   1   4 -10   -3.40    5.20
  -1   4  10   -0.50    2.50
  -1   4  10    1.20    1.70
   1   4 -10    5.90    4.80
  -1   4  10    0.70    4.00
   0  -4  10   28.10   11.50
   0  -4 -10   55.29    4.00
   0  -4  10   63.49    8.00
   0  -4  10   59.79    7.30
   0  -4  10  132.59   25.10
   0   4  10   60.79    7.30
   0   4  10   58.09    4.50
   0   4 -10   62.79   10.30
   0   4 -10   62.09   16.00
   1  -4  10  132.99   17.90
   1  -4  10  140.89   19.20
   1  -4  10  119.29   14.90
   1  -4  10  106.79   10.40
   1   4  10  123.69    9.70
  -1   4 -10  143.69   13.70
   2  -4  10    7.40    7.80
   2  -4  10    8.40    5.70
   2  -4  10    3.30    4.20
   2  -4  10   -1.20    7.40
   2   4  10    0.70    3.30
   3  -4  10  107.79   11.40
   3  -4  10  126.49   12.60
   3  -4  10  126.69   19.70
   3  -4  10  118.09   21.50
   3   4  10  100.89   11.30
   4  -5 -10    4.70    6.10
  -4  -5  10   -1.90    6.80
   4  -5 -10   -4.20    8.50
   4   5 -10    2.10    5.70
  -4   5  10    3.60    7.00
   4   5 -10   -8.70   16.30
  -4   5  10   -1.10    9.50
   4   5 -10    3.00    8.10
   3  -5 -10  144.69   19.40
  -3  -5  10  180.08   15.70
  -3  -5  10  158.78   22.80
   3  -5 -10  148.29   12.30
  -3  -5  10  177.28   14.50
   3   5 -10  170.78   24.00
   3   5 -10  191.48   15.60
  -3   5  10  177.98   21.30
   3   5 -10  177.88   14.70
  -3   5  10  165.88   12.90
  -2  -5  10   40.70   12.00
  -2  -5  10   95.19   17.30
   2  -5 -10   69.29    7.50
  -2  -5  10   76.29    9.80
  -2   5  10   66.79    7.70
   2   5 -10   41.40    8.80
   2   5 -10   77.19   11.80
  -2   5  10   69.29   12.30
   2   5 -10   49.60   16.00
  -1  -5  10  187.88   22.20
  -1  -5  10  224.88   16.00
   1  -5 -10  217.98   10.00
   1  -5 -10  216.18   15.90
  -1  -5  10  209.68   13.40
  -1  -5  10  197.98   22.70
   1   5 -10  214.58   19.30
   1   5 -10  186.58   27.50
  -1   5  10  214.48   10.50
  -1   5  10  200.88   16.00
   0  -5  10   13.40   10.60
   0  -5  10   14.00   17.80
   0  -5  10   -2.10    3.80
   0  -5  10   -2.00    3.40
   0   5  10    1.60    1.60
   0   5  10   -0.20    2.00
   0   5 -10   -2.20    5.10
   0   5 -10    7.70    8.70
   1  -5  10 1043.80   51.19
   1  -5  10 1011.30   52.29
   1  -5  10 1076.49   35.40
   1  -5  10 1127.29   34.40
   1   5  10 1085.69   31.40
  -1   5 -10 1098.39   52.99
  -1   5 -10 1065.79   39.50
   2  -5  10    5.70   10.50
   2  -5  10    1.80    4.50
   2  -5  10    2.30    8.10
   2  -5  10    3.30    5.90
  -2   5 -10    5.00    8.00
   2   5  10    2.40    3.70
   3  -5  10   -1.70    9.00
   3  -5  10   -1.50    5.30
   3  -5  10    2.50    7.20
   3  -5  10   -3.70   10.60
   3   5  10   -1.30    3.30
   3  -6 -10    3.10    4.80
  -3  -6  10    6.30    7.20
   3  -6 -10    4.40    8.80
  -3  -6  10    4.30    9.90
  -3  -6  10   -6.90    4.40
  -3   6  10    0.10    6.50
   3   6 -10   -2.20    4.70
   3   6 -10   -4.40    5.60
   3   6 -10   -0.40   10.40
  -2  -6  10   14.10   11.80
  -2  -6  10   14.70   10.80
  -2  -6  10   12.90    6.80
  -2  -6  10   33.80    7.90
   2  -6 -10   20.00    5.30
   2  -6 -10   20.70    9.00
  -2  -6  10   31.70    7.90
   2   6 -10   10.90    9.20
  -2   6  10   31.40    6.00
  -2   6  10   36.50   10.10
   2   6 -10   17.20    7.70
  -1  -6  10  203.28   14.30
  -1  -6  10  189.58   23.20
   1  -6 -10  223.28   12.20
  -1  -6  10  235.38   17.80
  -1  -6  10  220.78   13.90
   1  -6 -10  227.98   10.30
  -1  -6  10  194.48   23.90
   1   6 -10  216.88   16.90
  -1   6  10  217.18   16.50
   1   6 -10  182.18   25.30
   0  -6  10  311.17   29.60
   0  -6  10  286.47   18.00
   0  -6  10  297.37   17.10
   0  -6  10  305.37   17.70
   0  -6  10  276.07   26.80
   0   6 -10  289.17   29.30
   0   6 -10  278.77   20.20
   1  -6  10   -3.10    4.10
   1  -6  10    4.00    8.10
   1  -6  10   -3.50    8.40
   1  -6  10   -4.20    4.30
   1  -6  10   -1.60    4.60
  -1   6 -10   -6.20    6.50
  -1   6 -10   -8.80    5.80
   1   6  10    2.80    2.90
   2  -6  10  112.49   11.50
   2  -6  10  105.79   12.90
   2  -6  10   98.59   15.50
   2  -6  10   79.59   21.60
   2  -6  10  116.89   27.50
   2   6  10   74.99    8.70
  -3  -7  10  119.29   12.40
   3  -7 -10  100.59   18.60
  -3  -7  10   81.89   22.70
   3  -7 -10  100.59   11.20
   3   7 -10   79.19   14.20
   3   7 -10  124.49   23.90
   3   7 -10  108.39   14.20
  -3   7  10  108.99   11.20
   2  -7 -10   60.49   14.10
  -2  -7  10   81.39   11.20
  -2  -7  10   45.30    9.40
  -2  -7  10   53.39   16.60
   2   7 -10   49.70   10.00
  -2   7  10   64.29    7.50
  -2   7  10   90.99   19.60
   2   7 -10   63.59   27.30
  -1  -7  10    1.20    5.80
   1  -7 -10    4.20    3.60
  -1  -7  10   -1.20    4.50
   1  -7 -10    4.50    5.40
  -1  -7  10   -0.20    4.80
   1  -7 -10   18.60    5.10
  -1  -7  10    1.00    8.50
   1  -7 -10   -0.30    5.30
  -1  -7  10    2.80   10.60
   1   7 -10   -4.40    9.60
  -1   7  10   -0.30    2.80
   1   7 -10   -4.40    6.30
  -1   7  10    2.00    5.30
   0  -7  10   87.89   10.30
   0  -7  10   64.89   11.90
   0  -7  10   66.69   16.60
   0  -7  10   76.99   11.30
   0  -7  10   86.49   21.40
   0   7 -10   91.29   13.00
   0   7 -10   68.89   16.30
   1  -7  10  276.57   29.40
   1  -7  10  289.17   18.30
   1  -7  10  304.57   19.20
   1  -7  10  275.67   19.90
   1  -7  10  302.97   33.50
   1   7  10  305.27   12.90
   2   7  10  361.46   17.90
   1  -8 -10  222.98   16.50
  -1  -8  10  229.28   17.80
   1  -8 -10  233.78   12.70
  -1  -8  10  218.38   26.80
   1   8 -10  291.57   44.00
  -1   8  10  223.18   10.50
  -1   8  10  226.38   17.80
   1   8 -10  240.98   20.20
   0  -8  10  190.18   25.80
   0  -8  10  204.08   15.30
   0  -8  10  200.28   17.00
   0   8 -10  261.67   36.20
   0   8 -10  207.58   20.10
  -4   0  11   62.29   15.50
  -4   0  11  112.89   11.80
   4   0 -11  105.29   10.70
  -4   0  11  113.19   11.40
   4   0 -11   89.59   19.80
   4   0 -11  106.29   11.90
   3   0 -11   32.50    7.50
  -3   0  11   13.00    6.20
  -3   0  11   14.00    5.70
  -3   0  11   19.50    9.90
   3   0 -11   22.10   10.00
   3   0 -11   24.50    6.60
   2   0 -11  144.09   10.50
  -2   0  11  108.99   14.40
  -2   0  11  117.79   16.30
  -2   0  11  138.09   10.70
  -1   0  11    0.50    4.80
  -1   0  11   13.90    4.20
   1   0 -11    9.80    7.90
   1   0 -11   16.00    5.10
  -1   0  11   10.50    4.50
   0   0  11  934.51   30.50
   0   0 -11  875.51   38.70
   0   0  11  893.21   37.60
   0   0  11  895.81   37.10
   0   0  11  860.61   25.20
   0   0  11  897.01   24.80
  -1   0 -11   -4.50    3.10
  -1   0 -11    4.60    5.90
   1   0  11    0.40    4.40
   1   0  11    0.70    2.60
   1   0  11   -0.60    3.90
   2   0  11    1.00    2.60
   2   0  11    1.90    3.10
   2   0  11    5.20    6.20
   2   0  11   -0.60    7.10
   3   0  11  170.98   17.10
   3   0  11  160.68   17.50
   3   0  11  142.49   10.10
   3   0  11  151.68   10.40
   4  -1 -11  438.76   21.70
   4  -1 -11  442.16   35.60
  -4  -1  11  448.46   23.50
   4  -1 -11  449.66   20.70
  -4  -1  11  396.66   34.80
  -4  -1  11  459.65   23.50
  -4   1  11  434.46   35.60
   4   1 -11  440.86   21.70
   4   1 -11  448.66   21.90
   4   1 -11  415.46   34.60
  -4   1  11  468.95   21.90
   3  -1 -11  134.19   18.90
  -3  -1  11  120.29   11.30
  -3  -1  11  150.18   12.80
   3  -1 -11  139.19   16.00
  -3  -1  11  157.98   24.80
   3  -1 -11  133.69   11.20
   3   1 -11  136.49   11.40
  -3   1  11  140.49   13.20
   3   1 -11  111.69   18.10
  -3   1  11  154.18   12.60
  -3   1  11  123.49   18.30
   3   1 -11  153.68   14.00
  -2  -1  11   17.00    5.00
   2  -1 -11   26.00    5.60
  -2  -1  11   11.80    7.60
  -2  -1  11   18.60    5.60
   2  -1 -11    2.60    6.30
  -2   1  11   20.60    8.00
  -2   1  11   19.70    5.50
   2   1 -11   30.10   11.00
  -2   1  11   22.70    5.20
   2   1 -11    9.50    4.90
  -1  -1  11   27.90    9.10
   1  -1 -11   27.80    9.00
  -1  -1  11   26.20    5.50
   1  -1 -11   35.80    7.10
  -1  -1  11   31.70    6.80
   1   1 -11   40.00   11.30
  -1   1  11   25.10    5.00
  -1   1  11   30.30    5.70
   1   1 -11   26.40    6.00
  -1   1  11   23.80    7.60
   0  -1 -11  929.71   37.70
   0  -1  11  999.70   41.80
   0  -1  11  974.60   27.90
   0  -1  11  948.41   40.70
   0  -1 -11  935.81   26.70
   0  -1  11  953.20   31.00
   0  -1  11  988.00   27.30
   0   1  11  957.10   36.50
   0   1 -11  979.90   43.60
   0   1 -11 1000.50   30.40
   0   1  11  947.91   29.30
   0   1  11  961.30   26.10
   0   1  11 1013.10   25.50
   1  -1  11  209.48   18.20
  -1  -1 -11  238.68   15.70
   1  -1  11  234.58   20.10
   1  -1  11  211.58   11.50
  -1  -1 -11  223.38   11.40
   1  -1  11  221.98   11.20
   1   1  11  200.68    9.50
   1   1  11  219.88    9.90
  -1   1 -11  184.48   18.00
   1   1  11  205.18   15.40
   1   1  11  216.08   15.40
   2  -1  11   10.60    4.60
   2  -1  11    3.40    6.30
   2  -1  11    0.80    5.40
   2  -1  11    2.70    3.40
   2   1  11    6.50    3.10
   2   1  11   11.40    6.30
   2   1  11    9.60    5.40
   3  -1  11  109.59    9.80
   3  -1  11  106.29   16.20
   3  -1  11   89.39   14.60
   3  -1  11   88.89    9.10
   3   1  11   83.19    7.30
   3   1  11   87.59   11.80
   3   1  11   95.69   12.80
   3   1  11   93.79    7.50
  -4  -2  11   29.90    8.90
   4  -2 -11   32.20   13.30
   4  -2 -11   33.40    6.50
  -4  -2  11   23.70   13.00
  -4  -2  11   21.80    7.30
   4  -2 -11   16.00    6.90
   4   2 -11    8.50    6.30
   4   2 -11   15.70    6.90
   4   2 -11   28.10   13.60
  -4   2  11   24.90    6.90
  -4   2  11   11.50   10.70
  -4   2  11   30.10    8.00
  -3  -2  11  173.68   21.80
  -3  -2  11  149.09   13.10
  -3  -2  11  179.38   19.60
   3  -2 -11  134.09   17.70
   3  -2 -11  168.28   20.90
   3   2 -11  169.88   13.50
  -3   2  11  204.68   27.60
   3   2 -11  182.58   13.40
  -3   2  11  185.68   11.60
   3   2 -11  238.08   33.20
  -3   2  11  167.78   13.20
  -2  -2  11    1.90    3.50
  -2  -2  11    2.80    7.40
   2  -2 -11    1.50    3.30
   2  -2 -11   -0.40    5.70
  -2  -2  11   -3.40    3.50
  -2   2  11    1.30    6.90
   2   2 -11   -0.10    3.90
   2   2 -11   26.70   17.30
  -2   2  11   -0.60    2.50
  -2   2  11   -1.90    3.10
  -1  -2  11   25.00    5.40
   1  -2 -11   32.80    9.20
  -1  -2  11   33.70    6.50
  -1  -2  11   37.70   11.80
   1  -2 -11   37.10    5.80
  -1  -2  11   21.20    8.80
  -1   2  11   32.70    5.90
  -1   2  11   26.80    8.80
   1   2 -11   48.80    8.60
  -1   2  11   29.50    5.10
   1   2 -11   40.50   12.40
   0  -2  11   98.89    8.70
   0  -2  11  104.39    8.30
   0  -2  11   81.99   13.50
   0  -2  11  102.39   14.90
   0  -2 -11  109.39   11.90
   0  -2 -11   94.49    7.20
   0  -2  11   99.69    9.90
   0   2  11   88.29    6.80
   0   2 -11   83.69    9.60
   0   2  11   99.59   11.20
   0   2  11   89.79   10.90
   0   2 -11   84.99   15.30
   1  -2  11    8.40    6.20
   1  -2  11   13.80    4.20
   1  -2  11   12.10    4.60
   1  -2  11   14.50    8.30
   1   2  11   11.10    5.10
   1   2  11   18.60    3.40
   1   2  11   13.50    2.90
  -1   2 -11   12.00    8.90
  -1   2 -11    8.10    5.50
   1   2  11   21.70    6.10
   2  -2  11   -2.10    3.50
   2  -2  11   -2.40    3.00
   2  -2  11   -1.30    6.30
   2  -2  11    0.80    5.20
   2   2  11   -1.00    2.90
   2   2  11    0.40    2.00
   2   2  11    0.00    1.90
   2   2  11    1.80    3.60
   3  -2  11   38.80   13.70
   3  -2  11   15.10    6.40
   3  -2  11    7.70    5.00
   3  -2  11   16.70    9.10
   3   2  11   24.10    3.90
  -3   2 -11   28.70   10.90
   3   2  11   11.70    6.90
   3   2  11   32.70    7.60
   4  -3 -11   39.10    6.60
  -4  -3  11   28.90    8.50
   4  -3 -11   34.30    8.20
   4  -3 -11   39.30   13.30
  -4  -3  11   39.70   10.30
  -4  -3  11   37.50   17.50
   4   3 -11   30.20    8.40
   4   3 -11   41.10   14.30
  -4   3  11   35.90    6.60
   4   3 -11   26.20    7.50
  -4   3  11   26.60   13.10
  -4   3  11   38.50    9.00
  -3  -3  11  398.16   20.60
   3  -3 -11  319.97   27.50
  -3  -3  11  395.46   21.80
  -3  -3  11  387.56   32.70
   3  -3 -11  418.86   18.90
  -3   3  11  359.76   30.20
   3   3 -11  367.86   20.70
  -3   3  11  411.06   20.20
  -3   3  11  373.76   15.30
   3   3 -11  394.76   33.10
   3   3 -11  398.36   20.10
  -2  -3  11   63.99    8.80
   2  -3 -11   65.39    7.20
  -2  -3  11   50.79    8.80
  -2  -3  11  100.49   23.20
   2  -3 -11   67.09   12.90
   2   3 -11   52.69   14.30
   2   3 -11   47.90    8.30
  -2   3  11   56.39   11.90
  -2   3  11   57.39    5.60
  -2   3  11   52.39    7.40
  -1  -3  11  327.57   15.80
  -1  -3  11  339.27   16.80
   1  -3 -11  355.26   13.60
   1  -3 -11  335.87   21.30
  -1  -3  11  353.06   18.20
  -1  -3  11  335.57   26.70
   1   3 -11  288.27   16.60
  -1   3  11  323.57   14.00
  -1   3  11  339.37   22.60
  -1   3  11  326.87   12.70
   0  -3  11  140.49   18.10
   0  -3  11  149.59   12.10
   0  -3  11  145.99   10.90
   0  -3 -11  151.38   12.10
   0  -3 -11  159.78    7.90
   0  -3  11  140.49   10.20
   0  -3  11  132.69   18.00
   0   3  11  169.78   12.90
   0   3 -11  165.68   20.80
   1  -3  11  395.96   29.30
   1  -3  11  370.66   17.50
   1  -3  11  414.66   17.50
   1  -3  11  370.36   27.40
  -1   3 -11  372.06   28.40
  -1   3 -11  355.26   20.20
   1   3  11  401.16   10.30
   1   3  11  386.86    9.70
   2  -3  11  157.08   11.90
   2  -3  11  169.08   21.00
   2  -3  11  146.29   18.40
   2  -3  11  190.08   13.10
   2   3  11  164.88   13.50
   3  -3  11   50.29   12.20
   3  -3  11   35.90    7.20
   3  -3  11   31.40   13.40
   3  -3  11   52.99    9.20
   3   3  11   54.49   11.10
   4  -4 -11  158.28   22.90
   4  -4 -11  184.88   14.30
  -4  -4  11  187.98   17.60
  -4   4  11  171.88   25.50
   4   4 -11  193.18   15.50
   4   4 -11  159.08   24.60
  -4   4  11  189.08   15.70
   4   4 -11  191.58   16.50
  -3  -4  11  387.66   21.00
   3  -4 -11  328.67   27.70
   3  -4 -11  315.97   16.80
  -3  -4  11  374.96   22.00
  -3  -4  11  361.96   42.00
  -3   4  11  323.57   18.00
   3   4 -11  302.87   19.60
  -3   4  11  332.47   28.40
   3   4 -11  446.96   43.50
  -2  -4  11   98.99   11.00
  -2  -4  11   82.79   10.40
   2  -4 -11  104.99   14.80
  -2  -4  11   96.09   17.80
  -2  -4  11   81.99   17.80
  -2   4  11   84.79   14.30
   2   4 -11  107.39   19.10
  -2   4  11   97.69    9.10
   2   4 -11  117.79   17.10
  -1  -4  11   15.80   12.20
  -1  -4  11   15.10   10.10
   1  -4 -11    9.40    3.70
  -1  -4  11    8.60    4.70
   1  -4 -11    4.30    5.20
  -1  -4  11    3.70    7.40
  -1  -4  11    6.10    4.70
   1   4 -11   19.40   13.70
  -1   4  11    7.30    2.60
   1   4 -11   -1.30    5.30
  -1   4  11    5.10    5.20
  -1   4  11   10.80    3.90
   0  -4  11    7.50    8.40
   0  -4 -11   14.80    3.00
   0  -4  11    8.50    7.70
   0  -4  11   21.70    6.00
   0   4  11   15.30    3.20
   0   4 -11   15.60   10.50
   0   4 -11   10.90    6.70
   0   4  11   16.40    5.10
   1  -4  11    3.80    7.40
   1  -4  11   12.20    5.40
   1  -4  11    3.80    9.20
   1  -4  11    5.80    4.30
  -1   4 -11    5.90    6.60
   1   4  11   14.90    4.80
  -1   4 -11    6.50    8.90
   2  -4  11    0.20    5.30
   2  -4  11    1.30   10.10
   2  -4  11   -7.10    5.50
   2  -4  11   -4.40    3.50
   2   4  11    2.90    4.10
   3  -4  11   10.50   12.70
   3  -4  11    0.20    6.30
   3  -4  11    1.20    7.90
   3   4  11    0.20    4.10
   3  -5 -11   34.00   12.70
   3  -5 -11   35.50    7.20
  -3  -5  11   44.30   11.10
  -3  -5  11   38.90    9.60
  -3  -5  11   45.60   14.20
  -3  -5  11   34.90   14.70
  -3   5  11   44.40   11.10
  -3   5  11   15.40   10.60
   3   5 -11   37.40   14.20
   3   5 -11   32.70    8.90
   3   5 -11   18.20    8.50
  -2  -5  11    5.40    8.60
  -2  -5  11   18.20    7.50
  -2  -5  11   24.50    7.40
   2  -5 -11   30.90   11.70
   2  -5 -11   20.20    5.30
  -2  -5  11    8.40    5.00
  -2  -5  11    6.00   10.00
   2   5 -11    9.60   10.50
  -2   5  11   22.90    5.70
  -2   5  11   13.60    8.20
   2   5 -11    9.10    6.20
  -1  -5  11  227.88   25.00
  -1  -5  11  219.28   14.80
   1  -5 -11  229.08   10.30
  -1  -5  11  342.47   38.40
   1  -5 -11  208.28   17.50
  -1  -5  11  232.28   14.50
   1   5 -11  215.58   21.40
   1   5 -11  201.38   25.60
  -1   5  11  232.68   11.10
  -1   5  11  212.78   16.70
   0  -5  11   25.00   16.60
   0  -5  11    7.00    7.60
   0  -5  11   18.40    5.90
   0  -5  11   27.00    7.50
   0   5  11   25.30    4.50
   0   5 -11    6.80   15.40
   0   5  11   28.40    4.70
   0   5  11   22.90    2.90
   0   5 -11   12.20    7.40
   1  -5  11    5.30    8.90
   1  -5  11    8.50   11.10
   1  -5  11    4.40    4.70
   1  -5  11    9.10    6.10
   1  -5  11    6.30    5.50
  -1   5 -11    3.20    6.80
  -1   5 -11   16.90   17.80
   1   5  11    8.60    3.80
   2  -5  11  111.49   12.20
   2  -5  11   94.59   10.90
   2  -5  11  124.49   19.60
   2  -5  11  100.69   32.40
   2   5  11  100.09   10.20
   3  -6 -11   -4.50    6.00
  -3  -6  11    0.10    5.50
  -3  -6  11   -5.90    7.80
  -3  -6  11   -1.40    6.90
   3  -6 -11    1.10    4.60
   3   6 -11   -6.10    7.10
   3   6 -11    0.90    6.00
  -3   6  11   -3.50    4.60
   3   6 -11    5.50   12.00
  -3   6  11   -7.10    6.20
   2  -6 -11   13.00    9.30
  -2  -6  11   13.30    6.40
  -2  -6  11    9.00   10.60
  -2  -6  11    2.00    9.70
  -2  -6  11   10.90    6.90
  -2  -6  11    6.60    6.20
   2   6 -11    4.90    9.20
   2   6 -11    1.10    5.80
  -2   6  11    5.10    7.50
  -2   6  11   12.60    5.10
  -1  -6  11    7.80   20.20
  -1  -6  11   12.60    7.70
  -1  -6  11   12.70    6.80
   1  -6 -11    8.80    3.70
  -1  -6  11   21.30   13.00
  -1  -6  11   13.90    7.00
   1  -6 -11    9.00    6.20
   1   6 -11   15.30   12.10
  -1   6  11   14.10    3.80
   1   6 -11   14.20    7.90
  -1   6  11   14.20    6.90
   0  -6  11  162.28   26.00
   0  -6  11  124.49   11.50
   0  -6  11  106.99   11.90
   0  -6  11  130.89   12.90
   0  -6  11  120.29   21.40
   0   6 -11  122.99   20.80
   0   6 -11  133.19   15.40
   1  -6  11    9.70   10.10
   1  -6  11    5.90   11.80
   1  -6  11   17.30    6.90
   1  -6  11   17.20    7.80
   1  -6  11    8.30    6.60
  -1   6 -11   22.30   10.30
  -1   6 -11   10.90   11.30
   1   6  11   12.40    4.70
   2  -6  11   24.00    7.30
   2  -6  11   39.50   13.80
   2  -6  11   50.09   10.20
   2  -6  11   55.99   19.80
   2   6  11   46.00    7.50
  -2  -7  11    0.90    9.40
   2  -7 -11   -1.80    6.10
  -2  -7  11    1.90    9.80
   2  -7 -11    0.40    4.10
  -2  -7  11   -1.10    6.00
  -2   7  11    4.30    8.30
   2   7 -11    3.70   11.10
   2   7 -11    6.50    7.90
  -2   7  11   -4.10    3.50
   1  -7 -11    5.70    4.90
  -1  -7  11   -0.10    4.50
  -1  -7  11   24.80   21.90
   1  -7 -11    5.80    5.80
  -1  -7  11   -7.30   16.00
   1  -7 -11    1.50    3.30
   1  -7 -11    4.50    6.30
  -1  -7  11    5.50    6.70
   1   7 -11    8.00    8.20
   1   7 -11    4.50   19.80
  -1   7  11    8.90    6.70
  -1   7  11    5.90    3.30
   0  -7  11  495.55   41.50
   0  -7  11  570.54   26.10
   0   7 -11  541.85   30.10
   0   7 -11  487.35   40.60
   1  -7  11  219.78   16.20
   1  -7  11  278.77   34.80
   1  -7  11  192.68   16.70
   1  -7  11  220.68   32.80
  -1   7 -11  204.08   21.30
   1   7  11  225.18   11.20
  -4   0  12  936.01   35.80
  -4   0  12  977.90   35.60
  -4   0  12  887.91   53.09
   4   0 -12  954.20   52.69
   4   0 -12  902.61   32.60
   4   0 -12  984.70   34.40
  -3   0  12   38.60   12.20
  -3   0  12   44.50    8.70
   3   0 -12   57.29    8.70
  -2   0  12   51.89    7.50
  -2   0  12   51.89    8.60
   2   0 -12   63.69    7.90
  -2   0  12   62.19   16.80
   2   0 -12   57.29   14.80
  -1   0  12   -0.50    4.50
  -1   0  12    0.20    3.10
   1   0 -12   -1.30    3.30
  -1   0  12    2.70    3.80
   1   0 -12   -2.50    5.00
   0   0  12  715.63   34.30
   0   0  12  645.34   21.50
   0   0 -12  657.73   24.60
   0   0  12  665.03   33.00
   0   0 -12  649.34   34.30
   0   0  12  652.83   20.90
   0   0  12  687.43   25.30
   1   0  12  514.65   18.10
  -1   0 -12  502.55   27.20
   1   0  12  494.35   17.20
   1   0  12  547.95   28.60
  -1   0 -12  567.74   21.50
   2   0  12  105.49   14.90
   2   0  12  117.19    8.50
   2   0  12  109.89    8.50
   2   0  12  113.29   14.00
   3   0  12    8.20    8.70
   3   0  12    0.60    5.70
   3   0  12   12.60    4.70
   3   0  12    9.20    6.20
  -4  -1  12   99.59   12.90
   4  -1 -12  114.89   20.20
  -4  -1  12   85.69   13.90
   4  -1 -12   92.19   11.70
  -4  -1  12   78.29   22.30
   4  -1 -12   76.79    9.50
  -4   1  12   88.09   22.20
  -4   1  12   70.99   10.00
   4   1 -12   93.49   11.40
   4   1 -12   95.39   11.40
   4   1 -12  109.79   19.80
  -3  -1  12   93.19   10.50
  -3  -1  12  113.89   12.00
  -3  -1  12  102.39   22.30
   3  -1 -12   99.49   16.70
   3  -1 -12  114.89   10.40
   3   1 -12  187.18   33.40
   3   1 -12   86.19   10.30
  -3   1  12   97.29    9.70
  -3   1  12  112.89   18.40
  -3   1  12  100.19   10.80
   3   1 -12   81.09    9.90
   2  -1 -12    2.40    6.40
  -2  -1  12   -1.10    4.10
   2  -1 -12    5.80    4.30
  -2  -1  12    1.30    3.50
  -2  -1  12    0.80   10.10
  -2   1  12   -2.20    3.70
   2   1 -12   -1.30    3.80
   2   1 -12    7.40    9.00
  -2   1  12    1.60    3.50
  -2   1  12    2.10    6.30
   1  -1 -12  260.97   33.00
  -1  -1  12  311.37   24.80
  -1  -1  12  335.07   17.10
  -1  -1  12  308.67   24.30
  -1  -1  12  335.27   15.90
  -1   1  12  326.97   15.30
  -1   1  12  323.17   23.60
   1   1 -12  325.47   26.10
  -1   1  12  326.17   15.10
   1   1 -12  326.57   16.40
   0  -1  12   34.80    5.90
   0  -1  12   49.50    7.80
   0  -1  12   29.80    6.10
   0  -1  12   62.89   12.00
   0  -1  12   28.20   10.70
   0  -1 -12   38.60    6.50
   0  -1 -12   38.70    9.80
   0   1  12   19.20    7.30
   0   1  12   36.10    4.90
   0   1  12   41.00    9.40
   0   1  12   44.90    6.90
   0   1 -12   32.70    7.10
   0   1  12   36.40    5.90
   0   1 -12   20.80   10.00
   1  -1  12  339.37   24.10
   1  -1  12  313.17   14.80
  -1  -1 -12  346.37   15.20
   1  -1  12  355.66   14.80
   1  -1  12  359.36   25.70
   1   1  12  345.47   13.30
  -1   1 -12  378.06   33.00
   1   1  12  350.36   20.60
   1   1  12  328.07   20.50
   1   1  12  342.07   12.60
   2  -1  12    5.20    7.10
   2  -1  12    0.60    3.50
   2  -1  12    6.10    3.70
   2  -1  12    3.30    6.40
   2   1  12    6.10    5.70
   2   1  12    0.40    4.80
   2   1  12    1.40    3.00
   2   1  12    1.40    2.60
   3  -1  12   35.30   12.80
   3  -1  12   38.40    6.90
   3  -1  12   30.20    7.40
   3  -1  12   20.60    9.90
   3   1  12   40.50    5.90
   3   1  12   24.60    8.00
   3   1  12   30.70    5.20
   3   1  12   33.40   10.00
   4  -2 -12  401.16   34.40
  -4  -2  12  405.46   23.50
   4  -2 -12  429.56   18.80
  -4  -2  12  400.16   23.20
   4  -2 -12  439.26   21.90
  -4  -2  12  573.34   50.69
   4   2 -12  393.66   22.10
  -4   2  12  401.86   19.70
  -4   2  12  435.86   37.00
  -4   2  12  460.05   23.80
   4   2 -12  404.06   36.40
   4   2 -12  394.86   21.90
  -3  -2  12   35.60    7.80
   3  -2 -12   59.19   10.90
  -3  -2  12   28.30    9.00
  -3  -2  12   10.10   10.00
   3  -2 -12   48.00   16.60
  -3   2  12   33.10   12.70
  -3   2  12   24.00    5.70
  -3   2  12   37.30    8.20
   3   2 -12   20.60   11.90
   3   2 -12   55.69    9.50
   3   2 -12   27.70    7.40
  -2  -2  12   66.39    9.30
   2  -2 -12   70.59    8.20
  -2  -2  12   52.19    8.40
  -2  -2  12   70.59   17.60
   2  -2 -12   87.59   14.50
  -2   2  12   67.69    8.60
  -2   2  12   92.69   14.70
   2   2 -12   67.39   10.40
   2   2 -12   69.69   17.40
  -2   2  12   68.49    7.10
   1  -2 -12   79.69    7.40
  -1  -2  12   78.89   14.90
  -1  -2  12   72.39    9.00
  -1  -2  12   74.69   13.80
   1  -2 -12   89.59   13.30
  -1  -2  12   73.19    8.60
  -1  -2  12   73.99    8.50
   1   2 -12  110.19   17.90
  -1   2  12   75.19    7.50
   1   2 -12   72.89   11.80
  -1   2  12   80.49    7.40
  -1   2  12   61.59   11.50
   0  -2  12  725.73   38.50
   0  -2  12  758.32   28.60
   0  -2 -12  745.53   31.80
   0  -2 -12  751.62   22.30
   0  -2  12  767.62   39.30
   0  -2  12  742.33   25.40
   0  -2  12  735.23   24.40
   0   2 -12  776.72   42.10
   0   2  12  728.93   31.40
   0   2  12  759.02   20.90
   0   2  12  731.23   30.80
   0   2  12  731.03   21.90
   0   2 -12  786.22   28.60
   0   2  12  779.32   25.40
   1  -2  12    0.90    3.40
   1  -2  12    4.50    3.90
   1  -2  12    2.30    6.10
   1  -2  12    2.80    6.20
  -1   2 -12    0.00    5.00
  -1   2 -12    2.70    7.10
   1   2  12    3.50    4.40
   1   2  12    0.60    2.60
   1   2  12   -1.40    3.40
   1   2  12    0.10    2.00
   2  -2  12   10.20    8.80
   2  -2  12    6.10    4.90
   2  -2  12   -0.30    5.90
   2  -2  12    8.10    4.40
   2   2  12   19.70    3.50
   2   2  12    7.90    4.60
   2   2  12    8.00    5.10
   2   2  12   14.60    3.10
   3  -2  12    3.00    8.20
   3  -2  12    5.80    9.90
   3  -2  12    4.60    5.40
   3   2  12    3.50    2.80
   3   2  12    2.90    5.00
   3   2  12   13.30    3.10
   4  -3 -12   55.49   10.30
   4  -3 -12   64.89   17.00
  -4  -3  12  100.59   14.20
   4   3 -12   93.09   11.80
   4   3 -12   47.70   10.30
  -4   3  12   63.99   15.00
  -4   3  12   43.20    9.70
  -4   3  12   44.70   15.60
   4   3 -12   62.49   18.10
  -3  -3  12  123.69   12.80
   3  -3 -12  134.99   18.90
   3  -3 -12  125.39   11.40
  -3  -3  12  235.18   36.40
  -3  -3  12  137.09   16.10
  -3   3  12  134.29    9.20
  -3   3  12  164.78   25.10
  -3   3  12  129.79   12.20
   3   3 -12   98.19   22.00
   3   3 -12  120.99   12.90
   3   3 -12  122.59   12.70
  -2  -3  12  108.29   21.90
  -2  -3  12  104.39   11.10
   2  -3 -12  106.99   15.20
  -2  -3  12  105.69   10.70
   2  -3 -12   83.49   13.90
  -2   3  12  113.49   16.10
  -2   3  12  106.99    9.60
   2   3 -12   93.59   11.00
  -2   3  12  101.69    7.70
   2   3 -12   86.69   20.60
   1  -3 -12  330.87   21.90
  -1  -3  12  344.57   28.30
  -1  -3  12  343.47   18.80
  -1  -3  12  341.17   16.70
  -1  -3  12  332.57   28.20
  -1  -3  12  304.97   16.60
  -1   3  12  364.46   14.20
  -1   3  12  342.57   14.80
  -1   3  12  354.26   23.10
   1   3 -12  331.07   18.70
   0  -3 -12  322.57   12.10
   0  -3  12  254.27   34.90
   0  -3  12  326.57   15.80
   0  -3  12  323.37   16.40
   0  -3  12  305.47   26.00
   0  -3  12  334.47   18.50
   0  -3 -12  307.57   17.90
   0   3  12  318.37   12.30
   0   3 -12  303.47   27.90
   0   3  12  301.27   18.10
   0   3  12  290.47   17.70
   0   3  12  350.96   15.10
   0   3 -12  301.77   30.60
   1  -3  12   38.10    7.50
   1  -3  12   22.10    6.40
   1  -3  12   40.00   13.90
   1  -3  12   33.30    6.60
   1  -3  12   33.50   11.20
  -1   3 -12   33.30    8.90
   1   3  12   36.30    3.10
   1   3  12   35.60    3.60
  -1   3 -12   41.60   11.50
   2  -3  12   -3.50    4.40
   2  -3  12    3.20    7.30
   2  -3  12   -2.70    7.90
   2  -3  12    3.50    4.40
   2   3  12    3.40    4.60
   3  -3  12  605.34   28.80
   3  -3  12  569.84   38.80
   3  -3  12  554.94   40.20
   3   3  12  548.75   28.60
   4   4 -12  270.87   19.90
  -3  -4  12   16.00    7.70
  -3  -4  12   20.20   22.20
   3  -4 -12   12.30    5.90
  -3  -4  12    7.00    6.50
   3  -4 -12   18.40    9.80
   3   4 -12   13.50    7.30
  -3   4  12   19.80   14.60
  -3   4  12   19.00    6.50
   3   4 -12   38.30   14.70
   3   4 -12   21.60    8.60
  -2  -4  12  323.17   17.70
  -2  -4  12  286.87   28.60
   2  -4 -12  331.87   24.60
  -2  -4  12  333.67   29.50
   2  -4 -12  321.97   14.90
  -2  -4  12  293.57   17.80
   2   4 -12  335.77   19.70
   2   4 -12  310.47   30.80
  -2   4  12  318.17   25.10
  -2   4  12  322.57   16.10
  -1  -4  12  143.89   11.80
   1  -4 -12  164.08   15.00
  -1  -4  12  138.49   20.30
   1  -4 -12  160.08    9.10
  -1  -4  12  158.68   13.50
  -1  -4  12  201.58   28.10
  -1  -4  12  161.98   12.70
   1   4 -12  136.69   13.70
  -1   4  12  144.59    7.80
   1   4 -12  149.69   22.20
  -1   4  12  138.29   14.50
  -1   4  12  146.49    9.50
   0  -4 -12  459.35   13.00
   0  -4  12  450.35   33.30
   0  -4  12  454.15   24.50
   0  -4  12  435.56   20.50
   0  -4  12  425.16   33.20
   0  -4  12  481.45   20.20
   0   4 -12  474.95   36.50
   0   4  12  466.05   14.00
   0   4  12  461.15   20.30
   0   4 -12  466.65   24.50
   0   4  12  457.45   16.90
   0   4  12  449.66   19.90
   1  -4  12   88.19   11.10
   1  -4  12   82.29    9.50
   1  -4  12   65.79   15.30
   1  -4  12  102.99   18.40
   1  -4  12   80.49    9.40
  -1   4 -12   94.69   12.90
   1   4  12   74.39    8.40
  -1   4 -12   61.99   14.60
   2  -4  12   99.19   18.70
   2  -4  12  137.89   12.60
   2  -4  12  140.89   23.70
   2  -4  12  124.89   11.50
   2   4  12  109.49   11.60
  -3  -5  12   13.70    8.50
   3  -5 -12   10.60   11.20
  -3  -5  12   13.00   12.00
   3  -5 -12   10.60    5.80
   3   5 -12    4.40   13.40
  -3   5  12    0.90    7.90
   3   5 -12    3.90    7.30
  -3   5  12   18.10    7.00
   3   5 -12    2.90    6.30
   2  -5 -12   63.49    7.50
   2  -5 -12   55.19   12.50
  -2  -5  12   25.60   13.90
  -2  -5  12   68.29   10.40
  -2  -5  12   31.40   17.20
  -2  -5  12   41.10    8.40
  -2  -5  12   49.50    9.80
   2   5 -12   56.49   11.30
  -2   5  12   51.89    8.30
   2   5 -12   25.10   14.10
  -2   5  12   39.10   11.90
  -1  -5  12   16.40   11.10
  -1  -5  12   20.80    6.30
  -1  -5  12    7.90    5.70
  -1  -5  12    6.50   10.40
  -1  -5  12   17.30    5.90
   1  -5 -12    9.00    4.00
  -1   5  12   18.80    5.20
   1   5 -12   10.30   10.50
   1   5 -12    9.20    7.70
  -1   5  12    4.70    5.60
   0  -5  12   79.49   10.90
   0  -5  12   97.59   11.20
   0  -5  12  106.69   25.50
   0  -5  12  107.89   19.90
   0  -5  12   88.19    9.90
   0   5 -12   60.59   16.70
   0   5  12   87.09    6.90
   0   5  12   93.49    7.30
   0   5 -12   90.99   13.00
   1  -5  12   15.50   16.60
   1  -5  12    9.30   12.90
   1  -5  12   -0.80    5.50
   1  -5  12   -1.80    5.00
   1  -5  12   -1.80    4.10
  -1   5 -12    0.80    8.60
  -1   5 -12   -2.70    6.60
   1   5  12   -1.40    3.30
   2  -5  12    0.50   10.00
   2  -5  12    2.40    5.40
   2  -5  12    2.50    6.80
   2  -5  12   11.60   13.60
   2   5  12    0.80    3.60
   2  -6 -12   -1.30    4.30
  -2  -6  12    4.00    5.60
  -2  -6  12    4.40   10.60
  -2  -6  12   -0.70   15.70
   2  -6 -12    0.60    6.30
  -2  -6  12    5.00    7.10
   2   6 -12   -3.70    8.90
  -2   6  12   -0.90    7.20
   2   6 -12    6.30    8.00
  -2   6  12    2.70    4.40
   1  -6 -12   12.20    6.90
  -1  -6  12   12.00    7.10
  -1  -6  12    0.10    4.80
  -1  -6  12    9.70   12.30
   1  -6 -12   14.40    4.00
  -1  -6  12   15.10   12.00
  -1   6  12   10.30    3.80
  -1   6  12   27.60    8.60
   1   6 -12    5.60   11.50
   0  -6  12  150.28   12.90
   0  -6  12  147.39   13.70
   0  -6  12  131.89   20.90
   0  -6  12  131.39   37.70
   0   6 -12  161.98   25.00
   0   6 -12  138.19   16.60
   1  -6  12  195.48   30.80
   1  -6  12  236.68   16.90
   1  -6  12  213.48   15.60
   1  -6  12  220.08   27.70
  -1   6 -12  201.68   19.70
   1   6  12  226.08   12.70
  -1   6 -12  178.38   24.80
  -1  -7  12  262.07   17.00
  -1  -7  12  324.27   38.80
  -1  -7  12  266.27   24.60
   1  -7 -12  286.97   11.70
   1  -7 -12  276.17   14.90
   1   7 -12  270.77   21.60
  -1   7  12  239.38   17.90
  -1   7  12  261.47   11.30
   1   7 -12  206.98   29.90
   0  -7  12    3.60    7.50
   0  -7  12    2.60    5.90
   0  -7  12    7.50   14.70
   0   7 -12   -2.60    9.00
   0   7 -12    0.20    8.40
  -4   0  13  152.48   26.30
  -4   0  13  135.69   14.80
   4   0 -13  109.79   11.70
   4   0 -13  126.09   21.50
  -4   0  13  125.09   13.20
   3   0 -13  114.59   11.20
  -3   0  13  134.99   20.70
  -3   0  13  115.39   12.00
  -3   0  13  106.39   11.10
   3   0 -13  125.39   19.90
  -2   0  13    3.20    4.80
  -2   0  13    3.80    6.70
  -2   0  13    1.50    3.90
   2   0 -13    0.90    8.20
   2   0 -13    3.20    4.50
  -1   0  13  261.87   14.30
   1   0 -13  267.57   14.80
  -1   0  13  275.07   15.20
  -1   0  13  243.78   22.30
   1   0 -13  263.17   23.70
   0   0  13   71.59    9.30
   0   0  13   82.99    8.10
   0   0  13   53.29   12.90
   0   0  13   71.69   13.00
   0   0  13   83.79    7.40
   0   0 -13   62.59    8.90
   0   0 -13   96.09   15.50
   1   0  13  113.29   15.10
  -1   0 -13  100.79   13.50
   1   0  13  105.29    7.90
   1   0  13  104.19    8.50
   1   0  13  106.59   13.70
   2   0  13  203.28   11.40
   2   0  13  180.38   17.50
   2   0  13  176.98   10.60
   2   0  13  173.18   18.00
   4  -1 -13   99.59   10.90
   4  -1 -13  120.59   21.10
   4  -1 -13   94.69   11.40
  -4  -1  13   93.99   15.20
  -4  -1  13   93.19   24.60
  -4  -1  13  108.89   13.20
  -4   1  13   96.89   11.60
  -4   1  13  122.49   23.40
   4   1 -13  122.49   21.70
  -4   1  13   89.19   15.10
   4   1 -13  100.59   11.80
   4   1 -13  132.29   13.20
   3  -1 -13    2.50    4.80
   3  -1 -13    3.30    8.50
  -3  -1  13   -0.30    5.70
  -3  -1  13    3.50    5.30
  -3  -1  13    1.00   11.90
  -3   1  13   -2.80    3.80
   3   1 -13   -3.90    4.60
  -3   1  13   -2.30    8.00
   3   1 -13   -2.70    8.00
  -3   1  13    0.00    5.50
   2  -1 -13  141.99   19.00
  -2  -1  13  176.68   13.10
  -2  -1  13  178.88   13.40
   2  -1 -13  155.08   11.50
  -2  -1  13  163.48   20.80
  -2   1  13  154.88   11.40
   2   1 -13  164.08   13.00
   2   1 -13  157.78   21.20
  -2   1  13  162.88   19.50
  -2   1  13  164.28   12.60
   1  -1 -13   61.29   14.00
  -1  -1  13   42.90    8.00
  -1  -1  13   37.40   11.80
  -1  -1  13   52.89    8.00
  -1  -1  13   27.40    9.90
  -1   1  13   51.29    7.10
  -1   1  13   51.79   13.10
  -1   1  13   53.79    7.40
   1   1 -13   39.40   12.00
   1   1 -13   26.80    7.00
   0  -1  13   11.50    8.50
   0  -1  13    9.10    4.50
   0  -1 -13    4.20    6.30
   0  -1  13   11.20    5.90
   0  -1  13   12.60    7.80
   0  -1 -13    3.80    5.50
   0  -1  13   12.50    4.60
   0   1  13    4.90    6.20
   0   1  13   14.10    4.60
   0   1  13   11.20    5.00
   0   1 -13   13.70    6.30
   0   1  13    7.30    3.60
   0   1 -13   12.20    9.40
   0   1  13    9.00    6.40
   1  -1  13   50.09    6.90
  -1  -1 -13   42.90    7.10
   1  -1  13   54.69   13.10
   1  -1  13   56.19   12.50
   1  -1  13   44.00    6.30
   1   1  13   41.50    5.10
  -1   1 -13   43.20    8.90
   1   1  13   41.10    9.50
   1   1  13   39.80    5.80
   1   1  13   44.20   10.20
  -1   1 -13   61.09   15.10
   2  -1  13   14.60    4.90
   2  -1  13   27.20   11.70
   2  -1  13   23.90    6.10
   2  -1  13   28.40   10.00
   2   1  13   29.40    8.10
   2   1  13   18.60    4.10
   2   1  13   39.40    5.30
   2   1  13   28.10    8.60
   4  -2 -13    5.30   10.40
  -4  -2  13    2.20   15.90
  -4  -2  13   23.70   10.80
   4  -2 -13   11.10    7.10
   4   2 -13    5.50   15.40
   4   2 -13   14.10    7.80
  -4   2  13    7.40    7.80
  -4   2  13   23.00   19.90
  -4   2  13   13.90    6.70
   4   2 -13   16.80    7.90
   3  -2 -13   -0.10    8.20
  -3  -2  13    5.00    9.80
  -3  -2  13   13.70    7.50
   3  -2 -13    5.60    5.30
  -3  -2  13   -1.40    7.30
  -3   2  13    8.30    4.90
  -3   2  13   12.00    7.00
  -3   2  13    6.00   10.00
   3   2 -13    5.20    9.60
  -2  -2  13   51.89    9.40
  -2  -2  13   57.09   14.60
   2  -2 -13   56.99   13.50
   2  -2 -13   40.50    7.10
  -2  -2  13   34.40    7.60
   2   2 -13   49.70   16.20
  -2   2  13   55.79   14.80
   2   2 -13   52.09    9.40
  -2   2  13   45.20    7.90
  -2   2  13   49.40    6.70
  -1  -2  13   60.19    8.40
   1  -2 -13   58.29    7.10
  -1  -2  13   63.69   14.30
  -1  -2  13   70.39    8.20
  -1  -2  13   61.69    9.00
  -1  -2  13   76.19   20.30
   1  -2 -13   69.19   13.30
  -1   2  13   64.69    7.40
  -1   2  13   70.99    8.00
  -1   2  13   84.79   13.30
   1   2 -13   65.59   17.60
   1   2 -13   59.49   17.10
   0  -2  13  538.85   20.50
   0  -2 -13  488.35   26.50
   0  -2 -13  510.75   18.40
   0  -2  13  515.55   33.30
   0  -2  13  506.85   20.80
   0  -2  13  534.45   24.00
   0  -2  13  463.95   31.90
   0   2  13  531.05   21.20
   0   2  13  555.94   17.20
   0   2 -13  509.35   35.20
   0   2  13  524.05   27.10
   0   2  13  529.05   18.30
   0   2 -13  520.35   24.10
   1  -2  13   10.50    9.90
   1  -2  13    0.10    4.00
   1  -2  13    2.90    7.90
   1  -2  13    6.40    4.30
   1  -2  13   22.30   11.80
   1   2  13    6.60    2.80
   1   2  13    1.60    4.50
   1   2  13   11.00    3.70
  -1   2 -13    6.70    7.50
   1   2  13    4.00    4.50
  -1   2 -13    5.50    6.10
   2  -2  13    0.70    7.00
   2  -2  13    1.10    4.10
   2  -2  13    1.20    8.60
   2  -2  13   -0.20    4.00
   2   2  13    4.10    4.50
   2   2  13    2.90    2.60
  -3  -3  13   37.40    9.20
   3  -3 -13   33.10    7.30
   3  -3 -13   76.39   19.40
  -3  -3  13   14.90    8.50
  -3  -3  13   92.69   38.00
  -3   3  13   36.50    6.40
  -3   3  13   20.00    7.40
   3   3 -13    6.40   10.40
   3   3 -13   14.60    6.90
  -3   3  13   47.50   16.80
  -2  -3  13   12.20   11.50
  -2  -3  13   18.90    7.50
   2  -3 -13   24.30    9.60
  -2  -3  13   17.20   12.70
  -2  -3  13   19.70    7.40
  -2   3  13   24.70    5.00
  -2   3  13   11.30    5.60
   2   3 -13   42.70    9.30
   2   3 -13    9.40   10.90
  -2   3  13   27.60   10.80
  -1  -3  13    2.10    8.10
  -1  -3  13    9.90    5.00
   1  -3 -13    3.80    6.30
  -1  -3  13    2.00    4.90
  -1  -3  13    6.50    8.40
   1  -3 -13   18.30    4.80
  -1  -3  13   13.20    6.30
   1   3 -13    5.10    9.10
  -1   3  13    8.30    7.00
   1   3 -13    2.20    5.50
  -1   3  13   14.30    4.80
  -1   3  13    2.30    3.80
   0  -3 -13  542.85   24.50
   0  -3 -13  555.94   17.50
   0  -3  13  557.74   35.90
   0  -3  13  601.84   22.30
   0  -3  13  549.35   36.10
   0  -3  13  525.35   22.30
   0  -3  13  547.65   25.30
   0   3  13  510.65   24.70
   0   3  13  519.75   16.00
   0   3  13  492.65   28.20
   0   3  13  509.45   25.00
   0   3  13  561.94   17.60
   0   3 -13  461.25   39.60
   1  -3  13   63.69   16.00
   1  -3  13   16.20   10.00
   1  -3  13   36.60    7.00
   1  -3  13   34.90    9.10
   1  -3  13   50.09    8.40
  -1   3 -13   57.69   11.60
   1   3  13   47.30    3.60
   2  -3  13    5.40    8.20
   2  -3  13    7.40    5.00
   2  -3  13   11.70    6.10
   2  -3  13   15.60   11.90
   2   3  13   22.50    6.80
  -3  -4  13  115.39   14.00
   3  -4 -13  112.79   10.80
   3  -4 -13   72.19   15.80
  -3  -4  13  105.89   29.50
  -3   4  13  103.79   12.60
  -3   4  13  112.59   20.60
   3   4 -13  109.29   13.10
   3   4 -13   86.69   21.80
   2  -4 -13  121.59    9.70
  -2  -4  13  121.49   12.80
  -2  -4  13  166.58   30.70
  -2  -4  13  152.38   12.70
  -2  -4  13  127.99   13.10
  -2  -4  13  111.89   20.10
   2  -4 -13  114.89   15.90
   2   4 -13  227.38   34.80
   2   4 -13  115.69   13.30
  -2   4  13  127.59    7.30
  -2   4  13  130.09   10.50
  -2   4  13  147.19   18.10
  -1  -4  13   75.49   10.30
  -1  -4  13   83.59    9.60
   1  -4 -13   74.49    7.00
   1  -4 -13   89.59   12.10
  -1  -4  13   73.69   18.40
  -1  -4  13   63.09   16.80
  -1  -4  13   86.79   10.40
  -1   4  13   68.79    7.40
  -1   4  13   73.39    6.30
   1   4 -13   65.29   19.80
   1   4 -13   70.49   12.10
  -1   4  13   79.79   12.10
   0  -4  13 1323.27   60.39
   0  -4  13 1309.87   40.00
   0  -4  13 1316.37   59.89
   0  -4  13 1348.57   38.80
   0  -4  13 1264.57   42.80
   0   4  13 1279.47   29.80
   0   4  13 1296.27   28.70
   0   4 -13 1260.87   44.30
   0   4  13 1300.07   34.60
   0   4  13 1230.58   38.00
   0   4 -13 1204.58   60.69
   0   4  13 1295.37   39.10
   1  -4  13    5.60   10.60
   1  -4  13   -0.50    4.30
   1  -4  13    3.30    5.70
   1  -4  13   -0.90    6.90
   1  -4  13    2.30    5.60
  -1   4 -13    1.20    8.10
   1   4  13    0.30    3.20
  -1   4 -13    0.30    6.70
   2  -4  13   38.90   13.40
   2  -4  13   50.89   17.00
   2  -4  13   30.20    8.10
   2   4  13   30.50    7.80
   3  -5 -13    5.00   10.40
  -3  -5  13   -1.40    9.40
   3   5 -13    2.70   10.70
   3   5 -13   -1.30    7.00
  -2  -5  13    7.20    5.90
  -2  -5  13    0.20   10.90
  -2  -5  13    3.00    6.70
  -2  -5  13    2.30   10.00
   2  -5 -13    4.90    7.80
   2  -5 -13   -1.10    4.50
   2   5 -13    0.40   10.10
  -2   5  13    0.00    4.10
   2   5 -13    8.50   11.80
  -2   5  13   -1.90    7.00
  -1  -5  13    6.50    5.80
  -1  -5  13   12.30    7.10
   1  -5 -13    4.60    3.80
   1  -5 -13    6.80    6.90
  -1  -5  13   -0.70    7.90
  -1  -5  13   12.00   15.70
   1   5 -13   18.10   12.90
   1   5 -13    6.60    7.50
  -1   5  13    4.20    3.70
  -1   5  13    5.80    6.30
   0  -5  13  197.58   24.70
   0  -5  13  202.88   14.20
   0  -5  13  161.18   20.40
   0  -5  13  191.48   26.30
   0   5  13  200.08   10.20
   0   5 -13  216.28   18.00
   0   5  13  184.18    6.50
   0   5 -13  171.38   25.60
   0   5  13  175.88    6.20
   0   5  13  192.78   10.80
   1  -5  13  124.49   21.50
   1  -5  13  115.39   12.40
   1  -5  13  118.39   25.70
   1  -5  13  127.79   12.00
   1   5  13  129.19   10.70
  -1   5 -13  116.79   15.00
  -1   5 -13   99.89   23.10
  -2  -6  13   12.90    9.50
  -2  -6  13   -1.20   10.60
   2  -6 -13    6.60    4.80
  -2  -6  13   10.70    6.80
   2  -6 -13    6.50    8.20
   2   6 -13    9.20   14.20
   2   6 -13   -0.20    8.00
  -2   6  13    8.90    9.20
  -2   6  13    8.70    5.30
  -1  -6  13  236.28   27.60
  -1  -6  13  179.78   16.00
  -1  -6  13  189.38   14.80
  -1  -6  13  205.18   35.30
   1  -6 -13  186.28   22.90
  -1   6  13  194.18   10.10
   1   6 -13  177.18   27.40
   1   6 -13  227.78   19.70
  -1   6  13  196.28   16.40
   0  -6  13   -5.00    5.60
   0  -6  13   -0.70   12.00
   0  -6  13    5.80    6.10
   0   6 -13   -3.50    8.20
   0   6 -13   -3.60   14.10
  -3   0  14  101.39   11.30
   3   0 -14   73.69   22.90
  -3   0  14  109.49   12.40
   3   0 -14  106.89   11.00
  -3   0  14  104.09   20.20
  -2   0  14  213.88   14.10
  -2   0  14  187.18   23.20
  -2   0  14  196.98   14.50
   2   0 -14  169.08   12.90
   2   0 -14  219.48   24.10
   1   0 -14  571.04   35.90
  -1   0  14  611.14   24.50
  -1   0  14  539.75   33.60
   1   0 -14  587.74   23.20
  -1   0  14  590.34   23.10
  -1   0  14  600.24   36.00
   0   0  14    0.00    6.40
   0   0  14    3.10    3.70
   0   0  14    4.00    4.90
   0   0  14   10.30    4.50
   0   0 -14    3.90    5.30
   0   0  14    0.60    6.20
   0   0 -14   -0.70    9.80
  -1   0 -14  157.58   12.60
   1   0  14  131.89    9.90
   1   0  14  133.89   16.70
   1   0  14  131.29   16.30
  -1   0 -14  127.49   15.40
   1   0  14  121.89    8.90
   2   0  14    6.90    8.10
   2   0  14   18.80    4.80
   2   0  14   13.70    5.60
   2   0  14   10.40    7.70
  -3  -1  14    0.30    9.60
  -3  -1  14   -2.60    5.70
  -3  -1  14    0.30    5.40
   3  -1 -14    0.20    5.10
   3  -1 -14    1.50    9.20
  -3   1  14    6.20    5.60
  -3   1  14   -4.40    9.10
   3   1 -14    0.60    9.40
  -3   1  14    5.80    6.60
   3   1 -14   -0.20    5.20
   2  -1 -14   11.70    5.60
  -2  -1  14   23.80    7.20
  -2  -1  14   19.10   10.80
   2  -1 -14   10.60    9.50
  -2  -1  14   13.00    6.40
   2   1 -14    5.20    9.20
   2   1 -14   30.70    7.60
  -2   1  14    4.10    4.90
  -2   1  14   17.00    6.70
  -2   1  14   29.00   11.20
   1  -1 -14    4.60    7.30
  -1  -1  14    3.30    4.80
   1  -1 -14    3.70    4.70
  -1  -1  14   -0.10    3.80
  -1  -1  14   -0.30    4.40
  -1  -1  14   -5.50    6.30
  -1  -1  14   -2.90    6.20
  -1   1  14    1.40    6.70
  -1   1  14    1.10    4.10
  -1   1  14    5.60    4.60
   1   1 -14   -1.10    4.70
   1   1 -14    8.60    9.10
   0  -1  14   45.30   11.50
   0  -1  14   32.00    6.70
   0  -1  14   41.10    8.70
   0  -1  14   37.60   12.40
   0  -1 -14   29.00    7.00
   0  -1  14   32.40    6.20
   0  -1 -14   18.50    9.30
   0   1 -14   28.30    7.80
   0   1  14   26.70    9.50
   0   1 -14   27.00   12.10
   0   1  14   30.60    6.00
   0   1  14   37.50    5.50
   0   1  14   23.00    6.50
   0   1  14   32.50   10.10
   1  -1  14  206.18   16.10
   1  -1  14  180.48   11.40
   1  -1  14  163.78   18.80
   1  -1  14  193.08   12.20
  -1  -1 -14  201.78   12.60
   1  -1  14  196.48   20.40
   1   1  14  187.08   17.40
  -1   1 -14  176.58   14.00
   1   1  14  190.48   10.00
   1   1  14  184.78   16.50
  -1   1 -14  181.88   19.30
   2  -1  14  146.49   11.30
   2  -1  14  161.68   20.50
   2  -1  14  126.79   17.50
   2   1  14  148.19    9.20
   2   1  14  143.29   14.50
   2   1  14  134.39   15.30
   2   1  14  140.69    9.00
   3  -2 -14   33.10    7.40
  -3  -2  14   16.50    8.60
  -3  -2  14   41.50    9.40
  -3  -2  14   29.80   16.30
   3  -2 -14   12.70   11.30
  -3   2  14   38.30    7.60
   3   2 -14   18.60    8.80
  -3   2  14   37.70    9.00
  -3   2  14   22.70   12.20
   3   2 -14   23.50   14.60
   2  -2 -14   12.30    9.70
   2  -2 -14   23.90    6.40
  -2  -2  14   11.20    6.70
  -2  -2  14   11.40    7.00
  -2  -2  14   13.20   11.60
   2   2 -14    6.50    9.60
  -2   2  14   14.50    5.30
  -2   2  14   18.00    6.40
  -2   2  14   14.00    8.90
   2   2 -14   10.60    6.60
  -1  -2  14    5.30    7.90
  -1  -2  14   -0.70    4.70
   1  -2 -14    6.10    7.30
  -1  -2  14    2.30    4.20
  -1  -2  14    4.70    9.40
  -1  -2  14    2.10    4.80
   1  -2 -14    7.80    4.80
  -1   2  14    3.20    7.50
  -1   2  14    5.40    4.70
  -1   2  14    1.90    3.70
   1   2 -14   -7.40    6.70
   0  -2  14    8.80    5.50
   0  -2  14    3.40    9.80
   0  -2 -14    5.60    6.60
   0  -2  14    5.30    4.50
   0  -2  14    4.30    8.80
   0  -2  14    6.90    8.20
   0  -2 -14   10.00    5.30
   0   2  14   13.10    5.40
   0   2 -14    6.10    6.50
   0   2  14    5.50    3.30
   0   2  14    5.70    6.40
   0   2  14   13.90    4.60
   0   2 -14    3.10    8.60
   0   2  14    2.50    5.50
   1  -2  14    0.60    4.10
   1  -2  14   -1.50    5.50
   1  -2  14    0.10    3.80
   1  -2  14    5.90    7.70
   1  -2  14    0.40    7.70
   1   2  14    4.70    5.40
  -1   2 -14    8.70    6.70
   1   2  14    1.80    2.70
   1   2  14    6.50    5.50
  -1   2 -14    1.30    7.60
   1   2  14    3.20    3.50
   2  -2  14  217.28   14.40
   2  -2  14  238.08   25.50
   2  -2  14  205.98   22.80
   2  -2  14  217.88   14.70
   2   2  14  230.68    9.50
   2   2  14  224.48   14.80
   2   2  14  228.18    9.30
   2   2  14  238.78   14.80
   3  -3 -14   16.90   12.20
  -3  -3  14   -0.80    7.20
  -3  -3  14   12.50   13.90
   3  -3 -14   15.30    6.70
  -3   3  14   10.70    5.00
  -3   3  14   13.60    7.20
   3   3 -14    3.00    7.20
   3   3 -14   15.50   18.20
  -3   3  14    6.60    9.90
  -2  -3  14  123.09   12.90
  -2  -3  14  143.59   22.90
  -2  -3  14  101.79   21.80
  -2  -3  14  117.69   12.70
   2  -3 -14  134.29   10.90
   2  -3 -14  133.49   17.70
  -2   3  14  118.79   11.00
   2   3 -14  124.89   13.30
  -2   3  14  129.49    9.20
  -2   3  14  144.09   19.20
   2   3 -14  134.49   21.50
   1  -3 -14   47.80   11.30
  -1  -3  14   35.90   12.70
  -1  -3  14   66.79    9.90
  -1  -3  14   68.59   15.80
  -1  -3  14   41.00    8.40
   1  -3 -14   76.69    7.80
  -1  -3  14   53.29    8.80
   1   3 -14   47.30   13.00
   1   3 -14   75.59   11.10
  -1   3  14   63.09    7.80
  -1   3  14   72.49    7.50
  -1   3  14   53.79   13.60
   0  -3 -14  189.98   10.60
   0  -3  14  205.88   16.20
   0  -3  14  204.08   13.20
   0  -3  14  204.08   23.40
   0  -3 -14  167.98   14.50
   0  -3  14  188.48   13.90
   0  -3  14  207.58   24.00
   0   3  14  197.18   16.00
   0   3  14  197.98   10.40
   0   3  14  178.58   15.40
   0   3  14  185.78    9.00
   0   3  14  212.28   13.20
   0   3 -14  201.38   25.60
   0   3 -14  153.08   27.90
   1  -3  14   43.70    8.20
   1  -3  14   39.70    7.10
   1  -3  14   39.10   13.50
   1  -3  14   18.80   12.90
   1   3  14   41.60    3.60
   1   3  14   41.60    4.20
  -1   3 -14   35.40   14.60
  -1   3 -14   32.70    9.70
  -2  -4  14    2.60   11.30
  -2  -4  14    5.50    9.70
  -2  -4  14   -0.70    4.90
  -2  -4  14    1.90    6.50
   2  -4 -14    1.40    4.40
   2  -4 -14    2.40    7.60
   2   4 -14    0.70    6.50
  -2   4  14   -0.40    6.50
  -2   4  14   -1.70    4.20
  -2   4  14    1.10    3.00
   2   4 -14  -12.10   16.10
   1  -4 -14  241.98   11.90
  -1  -4  14  235.88   16.00
  -1  -4  14  210.68   25.40
   1  -4 -14  204.68   17.80
  -1  -4  14  232.28   15.00
  -1  -4  14  171.58   24.70
  -1  -4  14  204.98   19.50
  -1   4  14  218.38   11.00
  -1   4  14  215.18   18.90
   1   4 -14  193.98   27.60
  -1   4  14  249.88   18.60
   1   4 -14  239.18   18.40
   0  -4  14   19.70   13.10
   0  -4  14   35.70    7.90
   0  -4  14   28.20    7.00
   0  -4  14   26.40   12.80
   0   4 -14   70.09   19.20
   0   4 -14   33.00    9.80
   0   4  14   45.70    6.50
   0   4  14   38.80    4.30
   0   4  14   44.20    9.90
   0   4  14   38.50    8.10
   1  -4  14  102.09   10.30
   1  -4  14   87.39   10.90
   1  -4  14   47.30   20.70
   1  -4  14  110.39   23.60
  -1   4 -14  118.39   21.50
  -1   4 -14  120.49   15.10
   1   4  14  111.19   11.30
  -2  -5  14   22.50   20.80
  -2  -5  14   47.20   10.20
   2  -5 -14   41.50    7.20
  -2  -5  14   39.90    8.90
   2  -5 -14   21.40   10.70
  -2   5  14   36.30    7.60
   2   5 -14  126.49   38.30
   2   5 -14   33.10    9.90
  -2   5  14   52.09   12.70
   1  -5 -14   -1.20    3.60
  -1  -5  14    8.80   13.80
  -1  -5  14    3.20   11.70
   1  -5 -14    6.50    6.10
  -1  -5  14    0.10    5.10
  -1  -5  14    4.20    7.10
   1   5 -14    1.20   10.10
  -1   5  14    0.50    3.60
   1   5 -14    1.90    8.00
  -1   5  14   -1.20    5.50
   0  -5  14   10.30    7.20
   0  -5  14    5.60   13.20
   0  -5  14    6.30    5.60
   0  -5  14   -2.80    8.20
   0   5 -14    8.30    9.10
   0   5  14   13.90    4.60
   0   5  14    6.50    4.00
   0   5 -14    3.10   10.90
  -3   0  15   13.30    7.50
  -3   0  15   36.40   10.10
   3   0 -15   14.70    7.40
  -3   0  15   27.50   16.30
   3   0 -15   44.30   15.80
  -2   0  15   14.10    6.30
  -2   0  15   13.20    7.00
   2   0 -15   11.50    6.60
   2   0 -15    3.70    8.80
  -2   0  15   -1.80    9.30
   1   0 -15  277.77   26.60
  -1   0  15  270.87   15.70
   1   0 -15  289.97   16.80
  -1   0  15  289.37   15.40
  -1   0  15  292.67   17.20
  -1   0  15  271.37   25.70
  -1   0  15  276.17   26.10
   0   0  15  441.56   30.70
   0   0  15  440.26   17.80
   0   0 -15  434.36   20.70
   0   0 -15  367.16   28.70
   0   0  15  431.36   21.70
   0   0  15  434.06   18.90
   1   0  15  167.98   18.90
   1   0  15  149.29   17.40
   1   0  15  132.69   10.40
   1   0  15  141.99   10.10
  -1   0 -15  130.19   12.90
   1   0  15  137.19   14.10
  -3  -1  15   14.10    8.20
  -3  -1  15    7.10    8.30
  -3  -1  15   26.80   17.70
   3  -1 -15   14.00    7.10
   3  -1 -15    5.90   11.40
   3   1 -15   10.90   13.50
   3   1 -15   11.00    7.10
  -3   1  15    3.00   10.50
  -3   1  15    9.10    7.70
  -3   1  15    9.30    6.60
  -2  -1  15   -0.30    8.20
   2  -1 -15    1.80    8.20
  -2  -1  15    0.20    6.50
   2  -1 -15    0.60    4.70
  -2  -1  15   -0.90    5.40
  -2   1  15   -1.70    7.50
   2   1 -15   -1.90    8.80
   2   1 -15   -2.20    4.80
  -2   1  15   -1.80    4.50
  -2   1  15    6.80    8.70
   1  -1 -15   88.69   15.80
  -1  -1  15   98.09   11.20
   1  -1 -15  103.69   10.40
  -1  -1  15  100.79   17.90
  -1  -1  15   94.39   10.70
  -1  -1  15   90.39    9.40
  -1   1  15  119.69   17.00
   1   1 -15  127.99   26.00
  -1   1  15   96.09   16.10
   1   1 -15  122.89   12.40
  -1   1  15   94.89   10.10
  -1   1  15  107.99   10.60
   0  -1 -15  122.69   16.60
   0  -1  15  163.28   11.30
   0  -1  15  150.08   19.70
   0  -1 -15  140.99   11.80
   0  -1  15  142.19   11.60
   0  -1  15  139.99   13.80
   0  -1  15  149.39   19.00
   0   1 -15  153.68   20.90
   0   1  15  156.68   13.30
   0   1  15  173.78   18.20
   0   1 -15  137.89   13.10
   0   1  15  151.58   17.70
   0   1  15  155.28    9.90
   0   1  15  168.78   11.50
   1  -1  15   22.90    5.40
   1  -1  15   14.90    9.10
   1  -1  15   38.90    7.40
  -1  -1 -15   43.80    8.30
   1  -1  15   27.60   12.50
   1  -1  15   23.70   11.10
   1   1  15   34.80    6.40
   1   1  15   36.50    9.90
   1   1  15   30.80   10.20
  -1   1 -15   34.30    9.20
  -1   1 -15   32.30   12.20
   1   1  15   22.30    4.80
  -3  -2  15   -0.50    7.80
   3  -2 -15    0.50    5.90
  -3  -2  15   10.20   14.00
   3  -2 -15   -2.50    9.10
  -3   2  15   -0.40    6.30
   3   2 -15    0.30    6.40
   3   2 -15    6.50   12.50
  -3   2  15    3.00   10.90
  -3   2  15   -4.30    4.40
  -2  -2  15   36.20   20.50
   2  -2 -15   36.70   12.80
  -2  -2  15   35.60    8.80
  -2  -2  15   33.60    8.90
   2  -2 -15   45.20    8.50
  -2  -2  15   42.60   13.70
   2   2 -15   13.60   12.30
   2   2 -15   20.50    8.70
  -2   2  15   42.80   14.90
  -2   2  15   48.50    9.60
  -2   2  15   48.90    7.80
   1  -2 -15    7.20    7.80
  -1  -2  15    5.80    6.10
  -1  -2  15    7.70    6.70
  -1  -2  15   -1.10    4.40
  -1  -2  15   10.90   12.70
  -1  -2  15    1.50    8.70
  -1   2  15    5.40    5.00
  -1   2  15    6.70    8.90
   1   2 -15    3.70    9.30
  -1   2  15    2.80    4.80
   0  -2  15   46.00   15.30
   0  -2 -15   70.99    8.90
   0  -2  15   60.29    8.10
   0  -2  15   74.09   10.90
   0  -2  15   87.89   16.20
   0  -2  15   82.49    9.90
   0  -2 -15   53.39   12.40
   0   2 -15   55.19   10.70
   0   2  15   71.59    9.80
   0   2  15   75.89    9.60
   0   2  15   76.29   12.40
   0   2 -15   69.89   17.30
   0   2  15   69.09   12.50
   0   2  15   58.19    6.40
   1  -2  15   48.80    8.30
   1  -2  15   74.19   19.20
  -1   2 -15   54.29   12.90
   1   2  15   61.99   11.10
   1   2  15   53.89    6.70
   1   2  15   48.80    5.40
  -1   2 -15   36.70   10.00
   1   2  15   47.00   10.00
  -2  -3  15    6.10    6.20
  -2  -3  15   22.10   15.40
   2  -3 -15   20.60   11.40
  -2  -3  15   14.70   14.70
  -2  -3  15   14.10   15.70
   2  -3 -15   18.80    6.50
   2   3 -15    1.90    7.00
   2   3 -15    1.70   11.10
  -2   3  15   12.30    6.40
  -2   3  15    5.70    5.70
  -2   3  15    6.20    9.40
   1  -3 -15  669.83   23.20
  -1  -3  15  728.03   46.30
  -1  -3  15  677.03   28.00
  -1  -3  15  690.43   27.10
  -1  -3  15  747.83   45.90
   1  -3 -15  656.53   34.20
  -1  -3  15  696.43   46.70
  -1   3  15  669.73   24.00
   1   3 -15  692.23   30.80
   1   3 -15  685.33   48.10
  -1   3  15  693.03   36.30
  -1   3  15  684.83   23.90
   0  -3  15  137.19   11.40
   0  -3  15  141.69   20.80
   0  -3 -15  133.09   13.30
   0  -3 -15  149.99   11.40
   0  -3  15  132.79   12.40
   0  -3  15  162.98   23.20
   0   3  15  144.29    8.20
   0   3  15  177.18   12.40
   0   3  15  133.99   14.30
   0   3 -15  145.09   22.60
   0   3  15  145.29   14.40
   0   3  15  153.68    9.60
   1  -3  15    5.90    9.60
   1  -3  15   -2.60    4.20
   1  -3  15   -1.80    5.30
   1  -3  15    4.60   12.50
  -1   3 -15   -4.00    7.10
   1   3  15    0.80    2.00
  -1   3 -15    3.90    9.40
  -2   4  15  112.49    8.10
  -1  -4  15   61.69   19.30
  -1  -4  15   56.19   19.20
  -1  -4  15   66.39    9.30
   1  -4 -15   47.10    7.10
   1   4 -15   44.40   11.00
  -1   4  15   61.39    7.40
   1   4 -15   23.20   14.70
  -1   4  15   71.29    8.10
  -1   4  15   35.90   11.00
   0  -4  15   -3.30    5.90
   0  -4  15   -0.80    4.90
   0  -4  15   -2.30   10.90
   0  -4  15    8.80   10.30
   0   4  15    4.70    5.70
   0   4 -15    5.00    7.80
   0   4  15    0.90    3.20
   0   4  15   -1.80    4.40
   0   4  15    0.20    4.60
   0   4 -15   -3.70    9.60
   0   4  15    3.60    2.60
  -2   0  16   80.59   22.50
  -2   0  16   45.60   10.10
   2   0 -16   17.40   15.00
   2   0 -16   32.30    8.70
  -1   0  16  328.67   29.70
  -1   0  16  358.06   19.20
   1   0 -16  317.77   29.80
  -1   0  16  376.36   19.30
  -1   0  16  336.37   28.80
   1   0 -16  339.57   19.00
   0   0  16  142.69   18.70
   0   0  16  133.69   11.20
   0   0  16  128.49   13.30
   0   0 -16  118.29   18.70
   0   0  16  112.79   18.20
   0   0 -16  133.99   13.00
  -2  -1  16  362.86   21.00
   2  -1 -16  310.97   29.80
  -2  -1  16  362.76   20.80
   2  -1 -16  323.87   18.30
  -2  -1  16  334.07   33.70
  -2  -1  16  284.37   29.10
  -2   1  16  317.07   30.50
   2   1 -16  377.76   39.40
   2   1 -16  324.67   20.20
  -2   1  16  318.77   18.30
  -2   1  16  293.87   29.20
  -1  -1  16   43.90    9.90
   1  -1 -16   28.30    7.40
  -1  -1  16   28.50    7.80
  -1  -1  16   40.30   14.20
  -1  -1  16   35.60    9.20
  -1  -1  16   27.70   12.70
   1  -1 -16   19.40   11.80
   1   1 -16   32.30   27.30
   1   1 -16   33.20    8.70
  -1   1  16   31.80   11.90
  -1   1  16   46.00    8.80
  -1   1  16   36.60    8.00
  -1   1  16   30.80   11.40
   0  -1 -16   59.39    9.60
   0  -1 -16   65.19   15.10
   0  -1  16   49.10   10.80
   0  -1  16   79.79   17.00
   0  -1  16   52.49   13.20
   0  -1  16   75.49    9.40
   0  -1  16   39.60    8.40
   0   1  16   71.49   16.00
   0   1  16   57.89   13.50
   0   1 -16   41.10   13.60
   0   1  16   79.09    9.30
  -2  -2  16   24.30   15.70
  -2  -2  16   55.19   10.80
  -2  -2  16   20.10   13.60
   2  -2 -16   36.30   16.40
   2   2 -16   60.39   11.40
  -2   2  16   65.09    9.20
  -2   2  16   44.60    9.40
   2   2 -16   46.00   16.80
  -1  -2  16  651.73   44.00
   1  -2 -16  662.13   24.50
  -1  -2  16  660.83   27.90
  -1  -2  16  615.64   46.80
   1  -2 -16  577.54   35.90
  -1   2  16  625.34   35.80
   1   2 -16  603.04   43.80
  -1   2  16  661.93   37.80
  -1   2  16  634.64   24.60
  -1   2  16  655.03   25.30
   0  -2 -16    7.70    6.10
   0  -2 -16    4.70    8.80
   0  -2  16   11.80   12.90
   0  -2  16   19.70    7.00
   0  -2  16    5.50    4.90
   0  -2  16    4.60   11.50
   0   2 -16    8.60    7.60
   0   2  16   10.10    8.30
   0   2  16   12.20    8.70
   0   2  16   21.80    8.00
   0   2  16   19.40    5.70
   0   2 -16   11.40   13.50
   0   0   0    0.00    0.00

_computing_structure_solution     'SHELXT 2018/2 (Sheldrick, 2018)'
;
_shelx_hkl_checksum                     26917

#=============================================================================
#  end of cif data for "gil10435"  (compound 2)
#=============================================================================
#=============================================================================
#  end of cif file
#=============================================================================
